# Supplementary material for: Automated Platform for the Analysis of Multi-Plate Growth and Reporter Data
Source: Microorganisms. 2025 Aug 13;13(8):1889. doi: 10.3390/microorganisms13081889 (PMC12388276; doi:10.3390/microorganisms13081889)
Supplement: Supplementary file 1 [file microorganisms-13-01889-s001.zip]

Archive with 7 entries (7 files):
- microorganisms-3699852-supplementary.pdf
- supporting 01.pdf
- supporting 02.pdf
- supporting 03.xlsx
- supporting 04.xlsx
- supporting 05.xlsx
- supporting 06.xlsx
