# Supplementary material for: Automated Platform for the Analysis of Multi-Plate Growth and Reporter Data
Source: Microorganisms. 2025 Aug 13;13(8):1889. doi: 10.3390/microorganisms13081889 (PMC12388276; doi:10.3390/microorganisms13081889)
Supplement: Supplementary file 1 [file microorganisms-13-01889-s001.zip › supporting 03.xlsx]

## Sheet: Sheet2
Application: Tecan i-control				Tecan i-control , 2.0.10.0
Device: infinite 200Pro				Serial number: 2308005897				Serial number of connected stacker:
Firmware: V_5.31_04/18_InfiniteRX (Mar 28 2018/16.41.26)				MAI, V_5.31_04/18_InfiniteRX (Mar 28 2018/16.41.26)
Date:	16/03/2025
Time:	13:45:35
System				PC9358
User				PC9358\scojenlab
Plate				Thermo Fisher Scientific-Nunclon 96 Flat Bottom White Glass Cat. No.: 164590 [NUN96fw_GlassBottom.pdfx]
Plate-ID (Stacker)
Wait (Plate)				On	Target Temperature: 30 °C
Label: Label1
Mode				Absorbance
Measurement Wavelength				600	nm
Bandwidth				9	nm
Number of Flashes				25
Settle Time				6	ms
Start Time:	16/03/2025 13:45:35
	Temperature: 24.7 °C
<>	1	2	3	4	5	6	7	8	9	10	11	12
A	0.0462	0.0464	0.047	0.0464	0.0461	0.0462	0.0463	0.0462	0.0463	0.046	0.0461	0.0461
B	0.0462	0.0461	0.0461	0.0465	0.0461	0.0469	0.0472	0.0467	0.0469	0.0465	0.0463	0.0501
C	0.0462	0.0464	0.0467	0.0462	0.0467	0.0466	0.0473	0.0464	0.0466	0.0465	0.0466	0.0463
D	0.0464	0.0466	0.047	0.0466	0.0471	0.0452	0.0457	0.0453	0.0451	0.0466	0.0465	0.0464
E	0.0463	0.0466	0.0469	0.0472	0.0469	0.0474	0.0478	0.0473	0.047	0.0468	0.0474	0.0465
F	0.0464	0.0472	0.0471	0.0469	0.0474	0.0475	0.0474	0.0471	0.047	0.0468	0.0467	0.0464
G	0.0465	0.0469	0.0467	0.0468	0.047	0.0473	0.0471	0.047	0.0469	0.0468	0.047	0.0465
H	0.0464	0.0465	0.0465	0.0466	0.0468	0.0473	0.0471	0.0468	0.0468	0.0467	0.0471	0.0472
End Time:	16/03/2025 13:46:54
Label: Label2
Mode				Luminescence
Attenuation				AUTOMATIC
Color for OD2 Attenuation
Integration Time				1000	ms
Settle Time				0	ms
Start Time:	16/03/2025 13:47:01
	Temperature: 28.7 °C
<>	1	2	3	4	5	6	7	8	9	10	11	12
A	14	10	6	14	6	2	10	14	6	6	6	14
B	14	18	2	2	18	10	14	10	10	2	2	2
C	10	6	2	10	6	10	6	6	10	6	6	10
D	10	10	14	14	6	-1	-1	10	6	2	6	18
E	18	10	14	10	14	10	2	10	14	6	6	18
F	2	-1	14	18	6	10	10	-1	10	-1	18	6
G	-1	10	6	6	10	22	2	2	14	14	6	2
H	10	6	2	6	6	2	14	2	18	6	6	2
End Time:	16/03/2025 13:49:23
List of actions in this measurement script:
Kinetic
Shaking (Orbital) Duration:				375	s
Shaking (Orbital) Amplitude:				3.5	mm
Absorbance
Luminescence
2 Labels
Kinetic Measurement
Kinetic Cycles				72
Interval Time				00:20:00
Mode				Absorbance
Measurement Wavelength				600	nm
Bandwidth				9	nm
Number of Flashes				25
Settle Time				0	ms
Mode				Luminescence
Attenuation				AUTOMATIC
Color for OD2 Attenuation
Integration Time				1000	ms
Settle Time				0	ms
Start Time:	16/03/2025 13:49:25
Label3
Cycle Nr.	1	2	3	4	5	6	7	8	9	10	11	12	13	14	15	16	17	18	19	20	21	22	23	24	25	26	27	28	29	30	31	32	33	34	35	36	37	38	39	40	41	42	43	44	45	46	47	48	49
Time [s]	0	1200.4	2400.6	3600.7	4800.9	6001	7201.2	8401.3	9601.5	10801.6	12001.8	13202	14402.1	15602.3	16802.4	18002.5	19202.7	20402.9	21603	22803.1	24003.3	25203.4	26403.6	27603.8	28803.9	30004.1	31204.2	32404.4	33604.5	34804.7	36004.8	37205	38405.1	39605.3	40805.4	42005.6	43205.7	44405.9	45606	46806.2	48006.3	49206.5	50406.6	51606.8	52806.9	54007.1	55207.2	56407.4	57607.5
Temp. [°C]	30.7	30.9	31.1	30	30.3	30.6	30.7	30.6	30.5	30.4	30.3	30.1	29.9	30.1	29.9	31.1	30.5	30	30.5	30.8	30	30.1	30.1	30	29.9	31.1	30.7	30.2	31.1	30.3	31.1	30	30.6	31.1	29.9	30	30.2	30.3	30.3	30.3	30.2	30.1	29.9	30.8	30.9	30.3	30.3	30.5	30.8
A1	0.0463	0.0463	0.0463	0.0463	0.0463	0.0463	0.0463	0.0463	0.0462	0.0462	0.0462	0.0462	0.0462	0.0462	0.0462	0.0462	0.0463	0.0462	0.0463	0.0462	0.0462	0.0462	0.0463	0.0463	0.0463	0.0463	0.0462	0.0463	0.0463	0.0463	0.0463	0.0463	0.0463	0.0463	0.0463	0.0463	0.0463	0.0463	0.0463	0.0463	0.0463	0.0463	0.0464	0.0464	0.0463	0.0464	0.0464	0.0463	0.0464
A2	0.0465	0.0464	0.0464	0.0465	0.0464	0.0464	0.0464	0.0464	0.0464	0.0464	0.0463	0.0464	0.0463	0.0463	0.0463	0.0464	0.0464	0.0464	0.0464	0.0464	0.0464	0.0464	0.0465	0.0464	0.0464	0.0464	0.0464	0.0464	0.0464	0.0465	0.0465	0.0465	0.0465	0.0465	0.0465	0.0465	0.0465	0.0465	0.0466	0.0466	0.0465	0.0466	0.0466	0.0466	0.0466	0.0467	0.0466	0.0466	0.0466
A3	0.0472	0.0471	0.0471	0.0471	0.0471	0.0471	0.0471	0.0471	0.0471	0.0475	0.0471	0.0472	0.0472	0.0471	0.0472	0.0472	0.0472	0.0472	0.0472	0.0472	0.0473	0.0473	0.0473	0.0473	0.0474	0.0473	0.0473	0.0473	0.0474	0.0474	0.0474	0.0474	0.0475	0.0475	0.0476	0.0475	0.0475	0.0476	0.0476	0.0476	0.0476	0.0476	0.0477	0.0477	0.0476	0.0478	0.0477	0.0477	0.0478
A4	0.0466	0.0466	0.0466	0.0466	0.0466	0.0466	0.0466	0.0466	0.0466	0.0466	0.0465	0.0465	0.0465	0.0465	0.0465	0.0466	0.0465	0.0466	0.0466	0.0465	0.0469	0.0466	0.0466	0.0466	0.0466	0.0465	0.0466	0.0465	0.0466	0.0466	0.0466	0.0466	0.0466	0.0467	0.0467	0.0467	0.0467	0.0466	0.0467	0.0467	0.0467	0.0467	0.0467	0.0467	0.0467	0.0468	0.0467	0.0467	0.0467
A5	0.0463	0.0463	0.0463	0.0463	0.0463	0.0463	0.0463	0.0462	0.0463	0.0463	0.0462	0.0462	0.0462	0.0462	0.0462	0.0462	0.0462	0.0463	0.0463	0.0462	0.0463	0.0463	0.0463	0.0463	0.0463	0.0461	0.0462	0.0462	0.0462	0.0463	0.0463	0.0465	0.0463	0.0464	0.0464	0.0463	0.0463	0.0463	0.0463	0.0463	0.0464	0.0464	0.0464	0.0464	0.0464	0.0465	0.0464	0.0463	0.0464
A6	0.0464	0.0464	0.0464	0.0464	0.0464	0.0464	0.0464	0.0464	0.0464	0.0464	0.0463	0.0463	0.0463	0.0463	0.0463	0.0463	0.0463	0.0463	0.0464	0.0463	0.0464	0.0464	0.0464	0.0464	0.0464	0.0462	0.0463	0.0463	0.0463	0.0464	0.0464	0.0464	0.0464	0.0464	0.0465	0.0464	0.0464	0.0464	0.0464	0.0465	0.0464	0.0464	0.0465	0.0465	0.0465	0.0466	0.0464	0.0464	0.0465
A7	0.0466	0.0465	0.0466	0.0466	0.0466	0.0466	0.0466	0.0466	0.0466	0.0466	0.0465	0.0466	0.0465	0.0465	0.0465	0.0466	0.0466	0.0466	0.0466	0.0465	0.0466	0.0466	0.0466	0.0466	0.0466	0.0465	0.0465	0.0466	0.0466	0.0466	0.0466	0.0466	0.0466	0.0466	0.0467	0.0467	0.0466	0.0466	0.0466	0.0467	0.0467	0.0467	0.0467	0.0467	0.0467	0.0467	0.0467	0.0466	0.0466
A8	0.0465	0.0465	0.0465	0.0465	0.0465	0.0465	0.0465	0.0465	0.0465	0.0465	0.0464	0.0465	0.0465	0.0465	0.0465	0.0465	0.0465	0.0465	0.0465	0.0465	0.0465	0.0465	0.0465	0.0465	0.0466	0.0464	0.0464	0.0464	0.0465	0.0465	0.0465	0.0465	0.0466	0.0466	0.0466	0.0466	0.0466	0.0465	0.0466	0.0466	0.0466	0.0466	0.0466	0.0466	0.0465	0.0467	0.0466	0.0468	0.0466
A9	0.0466	0.0466	0.0466	0.0466	0.0466	0.0466	0.0466	0.0466	0.0466	0.0466	0.0465	0.0465	0.0465	0.0465	0.0465	0.0466	0.0466	0.0466	0.0466	0.0466	0.0466	0.0466	0.0466	0.0466	0.0466	0.0465	0.0465	0.0465	0.0466	0.0466	0.0466	0.0466	0.0466	0.0467	0.0467	0.0466	0.0467	0.0466	0.0466	0.0467	0.0467	0.0467	0.0466	0.0467	0.0467	0.0467	0.0466	0.0466	0.0469
A10	0.0463	0.0463	0.0463	0.0463	0.0463	0.0463	0.0463	0.0463	0.0463	0.0463	0.0462	0.0463	0.0462	0.0462	0.0462	0.0463	0.0463	0.0463	0.0463	0.0463	0.0463	0.0463	0.0463	0.0463	0.0463	0.0462	0.0462	0.0462	0.0463	0.0463	0.0463	0.0463	0.0463	0.0463	0.0464	0.0463	0.0463	0.0463	0.0464	0.0463	0.0464	0.0464	0.0464	0.0464	0.0464	0.0465	0.0464	0.0463	0.0463
A11	0.0464	0.0464	0.0464	0.0464	0.0464	0.0463	0.0464	0.0463	0.0464	0.0464	0.0463	0.0463	0.0463	0.0463	0.0463	0.0463	0.0464	0.0463	0.0463	0.0463	0.0464	0.0464	0.0464	0.0464	0.0464	0.0462	0.0463	0.0463	0.0463	0.0463	0.0464	0.0464	0.0464	0.0464	0.0464	0.0464	0.0464	0.0464	0.0464	0.0464	0.0465	0.0464	0.0464	0.0465	0.0464	0.0465	0.0464	0.0464	0.0464
A12	0.0464	0.0464	0.0464	0.0465	0.0464	0.0464	0.0464	0.0464	0.0464	0.0464	0.0463	0.0463	0.0463	0.0463	0.0463	0.0464	0.0464	0.0464	0.0464	0.0464	0.0464	0.0464	0.0464	0.0464	0.0465	0.0463	0.0463	0.0463	0.0464	0.0464	0.0464	0.0464	0.0464	0.0465	0.0465	0.0464	0.0465	0.0464	0.0464	0.0465	0.0465	0.0465	0.0465	0.0465	0.0464	0.0465	0.0465	0.0464	0.0464
B1	0.0466	0.0465	0.0465	0.0465	0.0464	0.0463	0.0463	0.0462	0.0462	0.046	0.046	0.0459	0.0458	0.0459	0.0459	0.046	0.046	0.046	0.046	0.046	0.046	0.046	0.0461	0.0461	0.0461	0.046	0.046	0.046	0.046	0.046	0.0461	0.046	0.0461	0.0461	0.0462	0.046	0.0461	0.0461	0.0461	0.0461	0.0461	0.0462	0.0461	0.0461	0.0461	0.0461	0.046	0.0461	0.0461
B2	0.0471	0.0474	0.0476	0.0476	0.0477	0.0484	0.0493	0.0511	0.0564	0.0666	0.0915	0.1244	0.1389	0.1632	0.1927	0.2113	0.2265	0.2368	0.2668	0.2758	0.295	0.315	0.3306	0.3439	0.3583	0.3688	0.3776	0.3952	0.4047	0.4111	0.4228	0.4355	0.4426	0.4523	0.4601	0.4679	0.4753	0.4835	0.4898	0.4963	0.5027	0.5099	0.5156	0.5229	0.5277	0.5332	0.5385	0.5461	0.5531
B3	0.0469	0.047	0.0473	0.0475	0.0477	0.0484	0.0498	0.052	0.0574	0.0655	0.0891	0.1193	0.1346	0.1543	0.1846	0.2085	0.2218	0.2471	0.2451	0.2603	0.277	0.2986	0.3169	0.3317	0.3522	0.3617	0.3737	0.3871	0.3977	0.4096	0.4205	0.4291	0.4361	0.4493	0.4568	0.4657	0.4731	0.4819	0.4878	0.4945	0.5039	0.5091	0.5138	0.5222	0.5268	0.5359	0.5387	0.5484	0.5537
B4	0.0473	0.0474	0.0475	0.0479	0.0479	0.0485	0.0497	0.0517	0.0555	0.0651	0.0859	0.1173	0.136	0.1513	0.1836	0.206	0.213	0.2443	0.2474	0.2642	0.2791	0.2907	0.3101	0.3286	0.3436	0.3575	0.3669	0.3793	0.3886	0.3974	0.4103	0.4177	0.4242	0.4346	0.4431	0.4503	0.4594	0.4671	0.4723	0.4813	0.4872	0.4939	0.5005	0.5073	0.5139	0.5194	0.5253	0.5298	0.537
B5	0.047	0.0472	0.0472	0.0478	0.0481	0.0491	0.0508	0.0537	0.0592	0.0678	0.0899	0.1048	0.1319	0.1536	0.1802	0.2054	0.2156	0.2495	0.2537	0.2609	0.2775	0.2925	0.3077	0.324	0.3435	0.3575	0.3746	0.3813	0.3929	0.405	0.4135	0.4256	0.4333	0.4444	0.4535	0.4615	0.4704	0.4797	0.4858	0.4946	0.4999	0.5083	0.514	0.5211	0.5281	0.5369	0.5401	0.5465	0.5538
B6	0.0479	0.0481	0.0483	0.0485	0.0481	0.0484	0.0485	0.0487	0.049	0.0492	0.05	0.0503	0.0505	0.0503	0.0487	0.0491	0.0494	0.0498	0.0496	0.0494	0.0495	0.0498	0.0498	0.05	0.0501	0.0501	0.0498	0.0498	0.0497	0.0496	0.0496	0.05	0.0501	0.05	0.0498	0.0499	0.05	0.0498	0.0498	0.05	0.0496	0.0498	0.0497	0.0496	0.0496	0.0495	0.0491	0.0494	0.0493
B7	0.048	0.0479	0.0482	0.0481	0.0495	0.049	0.0483	0.0493	0.0502	0.0491	0.0485	0.0484	0.0491	0.0495	0.0493	0.0493	0.0498	0.0499	0.0497	0.0495	0.0496	0.0496	0.0499	0.0498	0.0503	0.0496	0.0498	0.0498	0.0496	0.0499	0.05	0.05	0.05	0.05	0.0501	0.05	0.0496	0.05	0.0498	0.0498	0.0494	0.0493	0.0492	0.0496	0.0491	0.0493	0.049	0.0492	0.0488
B8	0.0476	0.0474	0.0474	0.048	0.0485	0.0486	0.048	0.0481	0.0504	0.0506	0.0506	0.0486	0.0493	0.0489	0.0492	0.0491	0.0491	0.0493	0.0489	0.0492	0.0493	0.0493	0.0498	0.0495	0.0499	0.0492	0.0493	0.0497	0.0495	0.0494	0.0494	0.0492	0.0491	0.0494	0.0494	0.0492	0.0495	0.049	0.0493	0.0488	0.0492	0.0491	0.0489	0.049	0.0488	0.0486	0.0484	0.0486	0.0487
B9	0.0475	0.0474	0.0477	0.0476	0.048	0.0477	0.0481	0.0483	0.048	0.048	0.0478	0.0479	0.0482	0.0484	0.0486	0.0489	0.0488	0.0493	0.0491	0.0491	0.0493	0.049	0.0491	0.0494	0.0492	0.0491	0.0486	0.0488	0.0489	0.0487	0.0484	0.0488	0.0484	0.0492	0.0488	0.0494	0.0492	0.0491	0.0488	0.0491	0.049	0.0479	0.0483	0.0485	0.0485	0.048	0.0478	0.0482	0.0473
B10	0.047	0.0469	0.0469	0.0469	0.0469	0.0469	0.0469	0.0468	0.0468	0.0468	0.0467	0.0467	0.0467	0.0467	0.0467	0.0468	0.0468	0.0468	0.0468	0.0467	0.0468	0.0468	0.0468	0.0468	0.0468	0.0467	0.0467	0.0467	0.0468	0.0468	0.0468	0.0468	0.0468	0.0468	0.0469	0.0468	0.0468	0.0468	0.0468	0.0468	0.0469	0.0469	0.0469	0.0469	0.0468	0.0469	0.0468	0.0468	0.0468
B11	0.0467	0.0466	0.0467	0.0467	0.0467	0.0467	0.0466	0.0466	0.0466	0.0466	0.0465	0.0465	0.0465	0.0465	0.0465	0.0465	0.0466	0.0466	0.0466	0.0465	0.0466	0.0466	0.0466	0.0466	0.0466	0.0464	0.0465	0.0465	0.0466	0.0466	0.0466	0.0466	0.0466	0.0466	0.0466	0.0466	0.0466	0.0466	0.0466	0.0466	0.0466	0.0467	0.047	0.0467	0.0466	0.0467	0.0466	0.0466	0.0466
B12	0.0506	0.0507	0.0507	0.0507	0.0507	0.0507	0.0507	0.0506	0.0506	0.0507	0.0505	0.0505	0.0505	0.0505	0.0505	0.0506	0.0506	0.0506	0.0506	0.0506	0.0506	0.0506	0.0506	0.0506	0.0506	0.0504	0.0505	0.0505	0.0506	0.0506	0.0505	0.0505	0.0506	0.0506	0.0506	0.0506	0.0506	0.0505	0.0506	0.0505	0.0507	0.0506	0.0506	0.0506	0.0506	0.0506	0.0505	0.0505	0.0506
C1	0.0466	0.0466	0.0465	0.0465	0.0464	0.0464	0.0463	0.0462	0.0461	0.046	0.046	0.0459	0.0458	0.0459	0.0459	0.046	0.046	0.046	0.046	0.0459	0.046	0.046	0.0461	0.046	0.046	0.046	0.0459	0.046	0.046	0.046	0.046	0.046	0.0461	0.0461	0.0461	0.046	0.0461	0.0461	0.0461	0.0461	0.0462	0.0461	0.0461	0.0461	0.0461	0.0461	0.046	0.046	0.0461
C2	0.0474	0.0474	0.0475	0.0481	0.0484	0.0491	0.0519	0.0547	0.0602	0.0689	0.0829	0.1006	0.1286	0.1486	0.1672	0.1879	0.2128	0.2235	0.2362	0.2539	0.2797	0.2981	0.2985	0.3104	0.3266	0.338	0.3479	0.3589	0.3786	0.3816	0.3913	0.3985	0.4056	0.409	0.4243	0.4274	0.4333	0.4473	0.4422	0.4483	0.4451	0.4474	0.4511	0.4524	0.4518	0.453	0.4503	0.4479	0.4453
C3	0.0478	0.0477	0.0476	0.048	0.0491	0.0502	0.0524	0.0556	0.0606	0.0686	0.0814	0.0993	0.1202	0.139	0.1609	0.1786	0.2091	0.222	0.2235	0.2565	0.2684	0.2644	0.2789	0.2974	0.3184	0.3259	0.3347	0.3491	0.3539	0.3643	0.374	0.3846	0.3932	0.3992	0.4172	0.4174	0.4224	0.43	0.4318	0.4371	0.438	0.4448	0.4475	0.4488	0.4495	0.4501	0.4484	0.4446	0.4431
C4	0.0472	0.0475	0.0479	0.048	0.0493	0.0506	0.0529	0.0565	0.0617	0.0701	0.0825	0.1014	0.1203	0.1375	0.1707	0.1775	0.1959	0.207	0.2275	0.2291	0.2427	0.2717	0.283	0.2997	0.3084	0.3141	0.331	0.3522	0.3554	0.3767	0.38	0.3936	0.4018	0.4	0.4101	0.4235	0.4258	0.4389	0.4431	0.449	0.4521	0.4567	0.4596	0.4612	0.464	0.4639	0.4626	0.461	0.4602
C5	0.0478	0.0476	0.048	0.0484	0.049	0.0499	0.0513	0.0536	0.0579	0.0646	0.0773	0.0966	0.1177	0.1358	0.1596	0.1775	0.1966	0.2152	0.237	0.2508	0.2652	0.2705	0.2845	0.2951	0.3127	0.3233	0.334	0.3459	0.3551	0.366	0.3747	0.3839	0.392	0.4002	0.4089	0.4151	0.4194	0.4256	0.4283	0.431	0.4347	0.437	0.4382	0.4394	0.4392	0.4384	0.4373	0.4353	0.4308
C6	0.0477	0.0475	0.0478	0.0479	0.048	0.0481	0.0482	0.0483	0.0477	0.0477	0.0476	0.0475	0.0475	0.0477	0.0478	0.048	0.0479	0.048	0.0481	0.0481	0.0484	0.0479	0.048	0.048	0.0481	0.0481	0.048	0.0479	0.0479	0.0481	0.048	0.048	0.0481	0.048	0.0482	0.0479	0.0479	0.0479	0.0479	0.0479	0.0483	0.0484	0.0483	0.0484	0.0484	0.0483	0.048	0.0479	0.0478
C7	0.0485	0.0482	0.0486	0.0487	0.0488	0.0487	0.0488	0.0488	0.0489	0.0488	0.0485	0.0481	0.0481	0.048	0.0482	0.0484	0.0486	0.0484	0.0485	0.0486	0.0487	0.0488	0.0486	0.0487	0.0489	0.0489	0.0487	0.0488	0.0487	0.0489	0.049	0.0487	0.0489	0.0488	0.0488	0.0485	0.0487	0.049	0.0489	0.0489	0.0489	0.0489	0.0487	0.0487	0.0486	0.0488	0.0488	0.0485	0.0484
C8	0.0475	0.0474	0.0477	0.048	0.0483	0.0485	0.0489	0.0489	0.049	0.0473	0.0472	0.0472	0.0472	0.0487	0.0476	0.0478	0.0482	0.048	0.0482	0.0481	0.0483	0.0481	0.0481	0.0483	0.0482	0.0481	0.0481	0.0479	0.0479	0.0479	0.048	0.0482	0.0479	0.0478	0.0479	0.0477	0.0478	0.0477	0.0476	0.0476	0.0476	0.0476	0.0475	0.0475	0.0475	0.0475	0.0473	0.0473	0.0472
C9	0.0475	0.0474	0.0475	0.0474	0.0476	0.0476	0.0477	0.0475	0.0474	0.0473	0.0473	0.0472	0.0473	0.0473	0.0475	0.0479	0.048	0.0482	0.048	0.0481	0.0481	0.0481	0.0479	0.0479	0.0479	0.048	0.0477	0.0477	0.0476	0.0476	0.0476	0.0475	0.0476	0.0476	0.0475	0.0473	0.0474	0.0474	0.0473	0.0473	0.0472	0.0472	0.0472	0.0471	0.0471	0.0471	0.0468	0.0468	0.0469
C10	0.047	0.0469	0.0469	0.0469	0.0468	0.0468	0.0467	0.0466	0.0465	0.0464	0.0463	0.0462	0.0461	0.0462	0.0462	0.0463	0.0464	0.0464	0.0464	0.0463	0.0464	0.0463	0.0464	0.0464	0.0464	0.0463	0.0463	0.0463	0.0463	0.0463	0.0463	0.0463	0.0464	0.0464	0.0464	0.0463	0.0464	0.0464	0.0464	0.0464	0.0464	0.0465	0.0464	0.0464	0.0464	0.0465	0.0463	0.0463	0.0463
C11	0.0471	0.047	0.047	0.047	0.047	0.0469	0.0468	0.0467	0.0466	0.0465	0.0464	0.0463	0.0462	0.0463	0.0463	0.0464	0.0465	0.0465	0.0465	0.0465	0.0464	0.0464	0.0465	0.0465	0.0465	0.0464	0.0465	0.0464	0.0464	0.0465	0.0465	0.0464	0.0465	0.0464	0.0466	0.0464	0.0465	0.0465	0.0465	0.0465	0.0466	0.0466	0.0465	0.0469	0.0465	0.0465	0.0464	0.0464	0.0464
C12	0.0469	0.0468	0.0467	0.0468	0.0467	0.0467	0.0466	0.0464	0.0464	0.0462	0.0461	0.046	0.0459	0.046	0.046	0.0462	0.0462	0.0462	0.0462	0.0462	0.0462	0.0462	0.0462	0.0462	0.0463	0.0461	0.0462	0.0461	0.0461	0.0462	0.0462	0.0461	0.0463	0.0462	0.0463	0.0462	0.0462	0.0462	0.0462	0.0462	0.0464	0.0463	0.0463	0.0463	0.0462	0.0462	0.0461	0.0461	0.0461
D1	0.0469	0.0467	0.0466	0.0466	0.0465	0.0464	0.0462	0.046	0.0459	0.0457	0.0456	0.0455	0.0454	0.0455	0.0455	0.0456	0.0457	0.0457	0.0457	0.0456	0.0457	0.0456	0.0457	0.0457	0.0457	0.0456	0.0457	0.0456	0.0456	0.0457	0.0457	0.0456	0.0458	0.0458	0.0458	0.0457	0.0458	0.0458	0.0457	0.0458	0.0458	0.0458	0.0457	0.0458	0.0457	0.0458	0.0456	0.0456	0.0457
D2	0.0475	0.0479	0.0479	0.0479	0.0499	0.0509	0.0518	0.054	0.057	0.0609	0.0657	0.0716	0.0784	0.0863	0.0942	0.1027	0.1121	0.121	0.1287	0.1363	0.1497	0.1799	0.1903	0.2054	0.2207	0.2328	0.2438	0.2492	0.261	0.2786	0.2367	0.2494	0.2532	0.258	0.268	0.2704	0.2777	0.2734	0.2694	0.2705	0.2791	0.274	0.2746	0.2697	0.2685	0.2694	0.2599	0.2683	0.2628
D3	0.048	0.0479	0.0478	0.0487	0.0493	0.0503	0.0522	0.0545	0.0575	0.061	0.0657	0.071	0.0774	0.0844	0.0916	0.1006	0.1108	0.1233	0.1338	0.1434	0.1609	0.176	0.1898	0.2091	0.2206	0.2498	0.2099	0.2079	0.2167	0.2269	0.2304	0.2351	0.2451	0.2426	0.2517	0.2554	0.2531	0.2614	0.2622	0.267	0.2731	0.2721	0.2708	0.2758	0.2705	0.2669	0.2668	0.2673	0.2628
D4	0.0477	0.048	0.0481	0.0481	0.05	0.0515	0.0535	0.0561	0.0593	0.0635	0.068	0.074	0.0802	0.0865	0.0944	0.1027	0.1123	0.1224	0.13	0.1386	0.1491	0.1628	0.1789	0.2051	0.2249	0.237	0.2489	0.2511	0.2692	0.2725	0.2824	0.2904	0.2469	0.2466	0.2569	0.2579	0.2593	0.27	0.2717	0.2646	0.279	0.2794	0.2732	0.2812	0.2683	0.2675	0.2652	0.2682	0.2653
D5	0.0483	0.0484	0.0482	0.0487	0.0493	0.05	0.0513	0.0533	0.0555	0.0606	0.0651	0.0702	0.0763	0.0832	0.0907	0.1003	0.1121	0.1226	0.1292	0.1372	0.1478	0.1626	0.1822	0.1888	0.2043	0.2222	0.2334	0.2357	0.245	0.2514	0.2579	0.2604	0.2692	0.2758	0.2806	0.2826	0.2838	0.2865	0.2733	0.2718	0.2574	0.2624	0.2621	0.2573	0.256	0.2561	0.2557	0.251	0.251
D6	0.0465	0.0465	0.0464	0.0465	0.0466	0.0467	0.0466	0.0465	0.0465	0.0464	0.0464	0.0462	0.0461	0.0464	0.0464	0.0468	0.0471	0.0461	0.0461	0.046	0.046	0.046	0.0461	0.0461	0.0462	0.046	0.046	0.046	0.0461	0.0461	0.0461	0.0461	0.0462	0.0463	0.0463	0.0461	0.0462	0.0462	0.0462	0.0462	0.0463	0.0462	0.0462	0.0463	0.0462	0.0462	0.0461	0.0461	0.046
D7	0.0468	0.0465	0.0465	0.0466	0.0466	0.0465	0.0464	0.0468	0.0466	0.0461	0.046	0.0459	0.0458	0.0459	0.0459	0.0461	0.0461	0.0461	0.0462	0.0462	0.0461	0.046	0.0462	0.0462	0.0462	0.0462	0.0461	0.0461	0.0461	0.0461	0.0462	0.0461	0.0463	0.0462	0.0462	0.0461	0.0462	0.0462	0.0462	0.0462	0.0463	0.0462	0.0461	0.0462	0.0461	0.0461	0.046	0.046	0.046
D8	0.0465	0.0462	0.0462	0.0463	0.0463	0.0462	0.0462	0.0464	0.0462	0.0459	0.0458	0.0457	0.0456	0.0457	0.0457	0.0459	0.0459	0.0459	0.0459	0.0459	0.046	0.0459	0.0459	0.046	0.046	0.0459	0.0459	0.0459	0.0458	0.0459	0.0459	0.0458	0.0459	0.0459	0.0459	0.0458	0.0458	0.0458	0.0458	0.0458	0.0459	0.0459	0.0458	0.0458	0.0457	0.0457	0.0457	0.0457	0.0456
D9	0.046	0.046	0.0458	0.0459	0.046	0.046	0.0463	0.0458	0.0457	0.0457	0.0457	0.0455	0.0454	0.0455	0.0456	0.0471	0.0471	0.0457	0.0479	0.0458	0.0458	0.0465	0.0473	0.0472	0.048	0.0477	0.0457	0.0476	0.0475	0.0483	0.0467	0.0478	0.0472	0.0457	0.047	0.0467	0.0456	0.0472	0.0466	0.0456	0.0457	0.0485	0.0456	0.0474	0.0455	0.0455	0.0454	0.0454	0.0453
D10	0.0472	0.0471	0.047	0.047	0.047	0.0469	0.0468	0.0466	0.0466	0.0464	0.0463	0.0461	0.0461	0.0462	0.0462	0.0463	0.0463	0.0464	0.0464	0.0463	0.0463	0.0463	0.0463	0.0464	0.0464	0.0463	0.0463	0.0463	0.0462	0.0463	0.0464	0.0463	0.0464	0.0463	0.0464	0.0463	0.0464	0.0464	0.0464	0.0463	0.0464	0.0464	0.0464	0.0464	0.0464	0.0464	0.0463	0.0463	0.0463
D11	0.0471	0.0469	0.0469	0.0469	0.0468	0.0468	0.0467	0.0465	0.0465	0.0463	0.0462	0.0461	0.046	0.0461	0.0461	0.0462	0.0463	0.0463	0.0464	0.0463	0.0462	0.0462	0.0463	0.0463	0.0463	0.0462	0.0462	0.0462	0.0462	0.0462	0.0463	0.0462	0.0464	0.0463	0.0464	0.0462	0.0463	0.0463	0.0463	0.0463	0.0464	0.0464	0.0463	0.0464	0.0463	0.0463	0.0462	0.0462	0.0462
D12	0.0469	0.0468	0.0468	0.0468	0.0468	0.0467	0.0466	0.0464	0.0467	0.0462	0.0462	0.046	0.0459	0.046	0.046	0.0462	0.0462	0.0462	0.0463	0.0462	0.0462	0.0462	0.0463	0.0462	0.0463	0.0462	0.0462	0.0462	0.0462	0.0462	0.0462	0.0462	0.0463	0.0462	0.0463	0.0461	0.0462	0.0465	0.0462	0.0462	0.0463	0.0463	0.0463	0.0463	0.0462	0.0463	0.0461	0.0462	0.0461
E1	0.0469	0.0467	0.0466	0.0465	0.0464	0.0463	0.0461	0.0459	0.0458	0.0456	0.0455	0.0453	0.0452	0.0453	0.0454	0.0455	0.0456	0.0458	0.0456	0.0455	0.0455	0.0455	0.0456	0.0456	0.0456	0.0455	0.0456	0.0455	0.0455	0.0455	0.0455	0.0455	0.0456	0.0456	0.0456	0.0455	0.0456	0.0456	0.0456	0.0456	0.0457	0.0457	0.0456	0.0457	0.0456	0.0456	0.0455	0.0455	0.0455
E2	0.0476	0.0478	0.048	0.0479	0.0485	0.0495	0.05	0.0505	0.0508	0.051	0.0514	0.0516	0.0518	0.0522	0.0525	0.053	0.0533	0.0536	0.0538	0.054	0.0546	0.0545	0.0546	0.0543	0.0488	0.0496	0.0497	0.0496	0.0499	0.0499	0.0507	0.0509	0.0524	0.0527	0.0524	0.0547	0.0519	0.0529	0.0533	0.0537	0.0546	0.0545	0.0553	0.0557	0.0558	0.0577	0.06	0.0618	0.0645
E3	0.048	0.0478	0.0485	0.049	0.0497	0.0503	0.0508	0.0512	0.0517	0.0519	0.0523	0.0528	0.053	0.0534	0.0539	0.0544	0.0547	0.055	0.0562	0.0488	0.0499	0.0501	0.0502	0.0504	0.0505	0.0506	0.0513	0.0511	0.0497	0.0509	0.0525	0.0509	0.0517	0.0512	0.0519	0.0522	0.0533	0.0523	0.0524	0.0529	0.0543	0.0531	0.0536	0.0531	0.0539	0.0548	0.054	0.0543	0.054
E4	0.0483	0.0491	0.0486	0.0489	0.0501	0.0507	0.0512	0.0516	0.052	0.0522	0.0524	0.0527	0.053	0.0534	0.0537	0.0541	0.0545	0.0548	0.0552	0.0555	0.0558	0.0562	0.0566	0.0569	0.0576	0.0582	0.0593	0.0521	0.0496	0.0516	0.0507	0.0502	0.0512	0.0522	0.0513	0.0517	0.0518	0.0511	0.0534	0.0517	0.0521	0.0519	0.0529	0.055	0.0542	0.0542	0.0551	0.0549	0.0551
E5	0.0479	0.048	0.0482	0.0491	0.0498	0.0505	0.0507	0.0509	0.0513	0.0515	0.0515	0.0514	0.0515	0.0516	0.0519	0.0532	0.056	0.0581	0.0594	0.049	0.0494	0.0489	0.0489	0.0493	0.0493	0.0508	0.0503	0.0509	0.0502	0.051	0.0506	0.0515	0.0532	0.0535	0.0529	0.0536	0.0549	0.0554	0.0571	0.0593	0.0616	0.0626	0.0663	0.0697	0.0744	0.0822	0.0995	0.1084	0.1197
E6	0.0479	0.0477	0.0476	0.0476	0.0475	0.0475	0.0473	0.047	0.047	0.0467	0.0466	0.0465	0.0464	0.0464	0.0465	0.0466	0.0467	0.0467	0.0467	0.0467	0.0467	0.0466	0.0467	0.0467	0.0468	0.0466	0.0467	0.0466	0.0466	0.0466	0.0467	0.0467	0.0468	0.0467	0.0468	0.0466	0.0467	0.0467	0.0467	0.0467	0.0468	0.0468	0.0468	0.0468	0.0467	0.0467	0.0466	0.0466	0.0466
E7	0.0484	0.0482	0.0481	0.048	0.048	0.0479	0.0477	0.0475	0.0474	0.0473	0.0471	0.0469	0.0468	0.0469	0.047	0.0471	0.0472	0.0471	0.0472	0.0472	0.0471	0.047	0.0472	0.0472	0.0472	0.047	0.0471	0.0471	0.047	0.0471	0.0471	0.0471	0.0472	0.0472	0.0472	0.0471	0.0471	0.0472	0.0472	0.0472	0.0472	0.0472	0.0472	0.0472	0.0472	0.0472	0.047	0.0471	0.0471
E8	0.0479	0.0477	0.0476	0.0475	0.0475	0.0474	0.0472	0.047	0.0469	0.0467	0.0466	0.0464	0.0463	0.0464	0.0464	0.0466	0.0466	0.0466	0.0467	0.0466	0.0466	0.0465	0.0467	0.0466	0.0467	0.0465	0.0466	0.0465	0.0465	0.0466	0.0466	0.0466	0.0466	0.0466	0.047	0.0465	0.0466	0.0466	0.0466	0.0466	0.0466	0.0467	0.0466	0.0467	0.0466	0.0466	0.0464	0.0465	0.0465
E9	0.0475	0.0474	0.0472	0.0472	0.0471	0.0471	0.0469	0.0466	0.0466	0.0463	0.0462	0.0461	0.0459	0.046	0.046	0.0462	0.0463	0.0462	0.0463	0.0462	0.0462	0.0462	0.0463	0.0463	0.0464	0.0462	0.0462	0.0461	0.0461	0.0461	0.0462	0.0462	0.0463	0.0462	0.0463	0.0461	0.0462	0.0463	0.0462	0.0462	0.0463	0.0463	0.0462	0.0463	0.0462	0.0462	0.0461	0.0461	0.0461
E10	0.0474	0.0472	0.0471	0.047	0.047	0.0469	0.0467	0.0464	0.0464	0.0462	0.046	0.0459	0.0457	0.0458	0.0458	0.046	0.0461	0.046	0.0461	0.0461	0.046	0.046	0.0461	0.0461	0.0462	0.046	0.0461	0.046	0.0459	0.046	0.046	0.046	0.0461	0.0461	0.0461	0.046	0.046	0.0461	0.0461	0.0461	0.0461	0.0461	0.0461	0.0461	0.046	0.046	0.0459	0.0459	0.0459
E11	0.048	0.0478	0.0477	0.0476	0.0476	0.0475	0.0473	0.0471	0.047	0.0468	0.0466	0.0465	0.0463	0.0464	0.0465	0.0466	0.0467	0.0467	0.0467	0.0466	0.0466	0.0466	0.0467	0.0467	0.0468	0.0466	0.0466	0.0466	0.0466	0.0466	0.0466	0.0466	0.0467	0.0467	0.0467	0.0465	0.0467	0.0466	0.0467	0.0467	0.0468	0.0467	0.0467	0.0467	0.0466	0.0466	0.0465	0.0465	0.0465
E12	0.0471	0.0469	0.0471	0.0467	0.0467	0.0466	0.0464	0.0461	0.046	0.0458	0.0457	0.0455	0.0454	0.0455	0.0455	0.0457	0.0457	0.0457	0.0458	0.0457	0.0457	0.0456	0.0458	0.0457	0.0458	0.0457	0.0457	0.0456	0.0456	0.0456	0.0457	0.0457	0.0457	0.0457	0.0458	0.0456	0.0457	0.0457	0.0457	0.0457	0.0458	0.0457	0.0457	0.0458	0.0457	0.0457	0.0456	0.0456	0.0456
F1	0.047	0.0467	0.0466	0.0464	0.0464	0.0463	0.046	0.0457	0.0455	0.0453	0.0451	0.0449	0.0448	0.0449	0.0449	0.0451	0.0451	0.0451	0.0452	0.0451	0.0451	0.0451	0.0451	0.0452	0.0452	0.045	0.0451	0.045	0.045	0.045	0.0451	0.0451	0.0451	0.0452	0.0452	0.045	0.0452	0.0452	0.0452	0.0452	0.0452	0.0452	0.0452	0.0452	0.0451	0.0451	0.045	0.0451	0.0451
F2	0.0483	0.0486	0.0474	0.0474	0.0479	0.0478	0.0476	0.0474	0.0475	0.0472	0.0472	0.047	0.0466	0.0481	0.0483	0.0486	0.0486	0.0485	0.0488	0.0483	0.0467	0.0465	0.0468	0.047	0.0473	0.0468	0.047	0.047	0.0471	0.0475	0.0476	0.0482	0.048	0.0478	0.0478	0.0474	0.0483	0.0484	0.0477	0.0474	0.0478	0.0477	0.0474	0.0477	0.0469	0.0468	0.0467	0.0474	0.0474
F3	0.0503	0.0478	0.0475	0.0476	0.0476	0.0492	0.049	0.0488	0.0488	0.0488	0.0487	0.0486	0.0487	0.0464	0.0469	0.0472	0.0467	0.0466	0.0468	0.0471	0.0465	0.0469	0.0466	0.0467	0.047	0.0465	0.0467	0.0476	0.0471	0.047	0.0472	0.0471	0.0476	0.0478	0.0478	0.0476	0.0477	0.0477	0.0473	0.0482	0.048	0.0479	0.0475	0.0474	0.0481	0.0475	0.0472	0.0474	0.0472
F4	0.0489	0.0483	0.0474	0.0475	0.048	0.0476	0.0476	0.047	0.0471	0.0476	0.0464	0.0465	0.0463	0.0463	0.0466	0.0477	0.048	0.0471	0.0467	0.0465	0.0467	0.0465	0.0466	0.0469	0.0469	0.0471	0.047	0.047	0.0469	0.047	0.0477	0.0474	0.0476	0.0473	0.0475	0.0476	0.0477	0.0474	0.0478	0.0477	0.0475	0.0479	0.0476	0.0473	0.0476	0.0473	0.047	0.0472	0.0473
F5	0.0485	0.048	0.0479	0.0477	0.0477	0.0477	0.0474	0.0472	0.0471	0.0469	0.047	0.0478	0.0464	0.0468	0.0467	0.0471	0.0471	0.0469	0.0471	0.0469	0.0469	0.0475	0.0476	0.0472	0.0474	0.0472	0.0472	0.0472	0.0471	0.047	0.0473	0.0476	0.048	0.0489	0.0486	0.0484	0.0477	0.0477	0.0485	0.0484	0.0482	0.0484	0.0478	0.0478	0.0489	0.0489	0.0484	0.0475	0.0485
F6	0.0482	0.0478	0.0477	0.0476	0.0476	0.0475	0.0472	0.047	0.0469	0.0466	0.0465	0.0463	0.0462	0.0463	0.0463	0.0465	0.0466	0.0465	0.0466	0.0465	0.0465	0.0465	0.0466	0.0466	0.0466	0.0465	0.0465	0.0464	0.0464	0.0464	0.0465	0.0465	0.0466	0.0466	0.0466	0.0464	0.0466	0.0466	0.0465	0.0466	0.0466	0.0466	0.0466	0.0466	0.0465	0.0465	0.0464	0.0465	0.0464
F7	0.0481	0.0478	0.0477	0.0476	0.0476	0.0475	0.0473	0.047	0.0469	0.0467	0.0465	0.0463	0.0462	0.0463	0.0464	0.0465	0.0466	0.0466	0.0467	0.0466	0.0466	0.0465	0.0467	0.0466	0.0468	0.0465	0.0466	0.0465	0.0465	0.0465	0.0466	0.0466	0.0467	0.0467	0.0467	0.0466	0.0467	0.0467	0.0467	0.0468	0.0468	0.0468	0.0468	0.0468	0.0467	0.0467	0.0466	0.0467	0.0467
F8	0.0478	0.0475	0.0474	0.0474	0.0473	0.0473	0.047	0.0467	0.0467	0.0464	0.0463	0.0461	0.046	0.0461	0.0461	0.0463	0.0463	0.0463	0.0465	0.0463	0.0463	0.0462	0.0463	0.0463	0.0465	0.0462	0.0463	0.0462	0.0462	0.0463	0.0463	0.0463	0.0464	0.0464	0.0463	0.0462	0.0463	0.0463	0.0463	0.0463	0.0464	0.0464	0.0463	0.0464	0.0463	0.0463	0.0461	0.0462	0.0462
F9	0.0476	0.0473	0.0473	0.0472	0.0471	0.0471	0.0468	0.0465	0.0465	0.0462	0.0461	0.0459	0.0458	0.0459	0.0459	0.0461	0.0462	0.0461	0.0463	0.0461	0.0461	0.046	0.0462	0.0461	0.0463	0.0461	0.0461	0.046	0.046	0.046	0.0461	0.0461	0.0465	0.0461	0.0462	0.046	0.0461	0.0461	0.0461	0.0461	0.0462	0.0462	0.0461	0.0462	0.0461	0.0461	0.0459	0.046	0.046
F10	0.0475	0.0473	0.0471	0.0471	0.0471	0.047	0.0467	0.0465	0.0464	0.0461	0.046	0.0458	0.0457	0.0458	0.0459	0.046	0.0461	0.046	0.0462	0.0461	0.046	0.0459	0.0461	0.0461	0.0461	0.046	0.046	0.0459	0.0459	0.046	0.046	0.046	0.0461	0.046	0.0461	0.0459	0.046	0.0461	0.046	0.0461	0.0461	0.0461	0.046	0.0461	0.046	0.046	0.0459	0.0459	0.0462
F11	0.0473	0.047	0.0469	0.0469	0.0469	0.0468	0.0468	0.0463	0.0462	0.0459	0.0458	0.0456	0.0455	0.0456	0.0456	0.0458	0.0458	0.0458	0.0459	0.0458	0.0458	0.0457	0.0459	0.0458	0.046	0.0458	0.0458	0.0457	0.0457	0.0457	0.0458	0.0458	0.0458	0.0458	0.0459	0.0457	0.0458	0.0459	0.0458	0.0458	0.0459	0.0459	0.0458	0.0459	0.0458	0.0458	0.0457	0.0457	0.0457
F12	0.047	0.0468	0.0467	0.0466	0.0466	0.0465	0.0463	0.046	0.0459	0.0457	0.0455	0.0453	0.0452	0.0454	0.0454	0.0455	0.0456	0.0456	0.0456	0.0456	0.0456	0.0455	0.0456	0.0456	0.0457	0.0455	0.0455	0.0455	0.0454	0.0455	0.0455	0.0456	0.0456	0.0456	0.0456	0.0455	0.0456	0.0456	0.0456	0.0456	0.0457	0.0456	0.0456	0.0456	0.0456	0.0456	0.0454	0.0455	0.0455
G1	0.0472	0.0469	0.0467	0.0466	0.0465	0.0464	0.0461	0.0458	0.0457	0.0454	0.0452	0.045	0.0449	0.045	0.045	0.0452	0.0453	0.0452	0.0454	0.0452	0.0452	0.0451	0.0453	0.0452	0.0454	0.0452	0.0452	0.0451	0.0451	0.0451	0.0452	0.0452	0.0453	0.0453	0.0453	0.0451	0.0453	0.0453	0.0453	0.0453	0.0454	0.0453	0.0453	0.0453	0.0453	0.0453	0.0451	0.0452	0.0452
G2	0.0475	0.0472	0.047	0.047	0.0469	0.0468	0.0465	0.0463	0.0462	0.0459	0.0458	0.0455	0.0455	0.0456	0.0457	0.0458	0.0459	0.0459	0.0461	0.046	0.046	0.0459	0.0461	0.0461	0.0462	0.046	0.0461	0.0461	0.0461	0.0461	0.0462	0.0463	0.0463	0.0464	0.0464	0.0463	0.0464	0.0465	0.0465	0.0465	0.0466	0.0467	0.0466	0.0467	0.0466	0.0467	0.0465	0.0466	0.0466
G3	0.0474	0.047	0.0469	0.0468	0.0467	0.0466	0.0463	0.046	0.0459	0.0456	0.0454	0.0452	0.0451	0.0452	0.0452	0.0454	0.0455	0.0454	0.0456	0.0454	0.0454	0.0454	0.0455	0.0454	0.0456	0.0453	0.0454	0.0453	0.0453	0.0454	0.0454	0.0454	0.0455	0.0455	0.0455	0.0454	0.0455	0.0455	0.0455	0.0455	0.0456	0.0455	0.0457	0.0455	0.0454	0.0455	0.0453	0.0453	0.0453
G4	0.0474	0.0471	0.047	0.0469	0.0468	0.0467	0.0464	0.0461	0.046	0.0457	0.0456	0.0453	0.0452	0.0453	0.0454	0.0455	0.0456	0.0456	0.0457	0.0455	0.0455	0.0454	0.0456	0.0455	0.0457	0.0455	0.0455	0.0454	0.0454	0.0454	0.0455	0.0455	0.0456	0.0456	0.0455	0.0454	0.0456	0.0455	0.0456	0.0456	0.0456	0.0456	0.0456	0.0456	0.0455	0.0455	0.0454	0.0454	0.0454
G5	0.0476	0.0473	0.0471	0.0471	0.047	0.0469	0.0466	0.0463	0.0462	0.0459	0.0457	0.0455	0.0454	0.0455	0.0456	0.0457	0.0458	0.0458	0.0459	0.0457	0.0457	0.0457	0.0458	0.0457	0.0459	0.0457	0.0457	0.0457	0.0457	0.0457	0.0457	0.0457	0.0458	0.0458	0.0457	0.0456	0.0458	0.0458	0.0458	0.0458	0.0459	0.0458	0.0458	0.0458	0.0457	0.0457	0.0456	0.0456	0.0456
G6	0.0479	0.0476	0.0475	0.0474	0.0473	0.0472	0.0469	0.0466	0.0465	0.0463	0.0461	0.0458	0.0457	0.0459	0.0459	0.0461	0.0461	0.0462	0.0463	0.0461	0.0461	0.046	0.0462	0.0461	0.0462	0.046	0.046	0.046	0.046	0.046	0.0461	0.0461	0.0461	0.0461	0.0461	0.046	0.0461	0.0461	0.0461	0.0461	0.0462	0.0462	0.0461	0.0462	0.0461	0.0461	0.0459	0.046	0.0459
G7	0.0478	0.0475	0.0474	0.0473	0.0473	0.0471	0.0469	0.0465	0.0464	0.0464	0.046	0.0458	0.0457	0.0458	0.0458	0.046	0.046	0.046	0.0461	0.046	0.046	0.0459	0.0461	0.046	0.0461	0.0459	0.046	0.046	0.0459	0.0459	0.046	0.046	0.0461	0.046	0.046	0.0459	0.046	0.0461	0.046	0.046	0.0461	0.0461	0.046	0.046	0.046	0.0461	0.0458	0.0459	0.0458
G8	0.0477	0.0473	0.0472	0.0471	0.0471	0.047	0.0467	0.0464	0.0462	0.0461	0.0458	0.0455	0.0454	0.0456	0.0456	0.0458	0.0459	0.0458	0.0459	0.0458	0.0458	0.0457	0.0458	0.0458	0.0459	0.0457	0.0458	0.0457	0.0456	0.0457	0.0458	0.0458	0.0458	0.0458	0.0458	0.0457	0.0458	0.0459	0.0458	0.0458	0.0458	0.0459	0.0458	0.0458	0.0458	0.0458	0.0456	0.0456	0.0456
G9	0.0476	0.0473	0.0471	0.0471	0.047	0.0469	0.0466	0.0463	0.0462	0.046	0.0457	0.0455	0.0454	0.0455	0.0456	0.0457	0.0458	0.0458	0.0459	0.0458	0.0458	0.0457	0.0458	0.0458	0.0459	0.0457	0.0457	0.0456	0.0456	0.0456	0.0457	0.0457	0.0458	0.0457	0.0457	0.0456	0.0457	0.0457	0.0457	0.0458	0.0459	0.0458	0.0458	0.0458	0.0458	0.0457	0.0455	0.0456	0.0455
G10	0.0476	0.0472	0.047	0.047	0.0469	0.0468	0.0465	0.0462	0.0461	0.0459	0.0456	0.0453	0.0452	0.0454	0.0454	0.0456	0.0456	0.0456	0.0457	0.0456	0.0456	0.0455	0.0456	0.0456	0.0457	0.0455	0.0456	0.0455	0.0455	0.0455	0.0455	0.0455	0.0456	0.0456	0.0456	0.0454	0.0455	0.0456	0.0456	0.0455	0.0456	0.0459	0.0456	0.0456	0.0455	0.0455	0.0454	0.0454	0.0454
G11	0.0473	0.047	0.0468	0.0467	0.0467	0.0465	0.0462	0.0459	0.0458	0.0457	0.0453	0.0451	0.045	0.0451	0.0451	0.0453	0.0454	0.0453	0.0454	0.0454	0.0453	0.0452	0.0454	0.0453	0.0454	0.0453	0.0453	0.0452	0.0452	0.0452	0.0453	0.0453	0.0453	0.0453	0.0453	0.0452	0.0453	0.0454	0.0453	0.0453	0.0454	0.0454	0.0454	0.0454	0.0453	0.0453	0.0451	0.0452	0.0451
G12	0.0471	0.0468	0.0467	0.0466	0.0465	0.0464	0.0461	0.0458	0.0456	0.0454	0.0452	0.0449	0.0448	0.045	0.045	0.0452	0.0452	0.0452	0.0453	0.0452	0.0451	0.0451	0.0452	0.0452	0.0453	0.0451	0.0452	0.0451	0.045	0.0451	0.0451	0.0451	0.0451	0.0452	0.0452	0.045	0.0451	0.0452	0.0452	0.0451	0.0452	0.0452	0.0452	0.0452	0.0451	0.0451	0.0449	0.045	0.045
H1	0.047	0.0467	0.0464	0.0463	0.0463	0.0461	0.0457	0.0454	0.0452	0.0448	0.0448	0.0445	0.0444	0.0445	0.0444	0.0447	0.0448	0.0447	0.0447	0.0447	0.0447	0.0446	0.0447	0.0447	0.0449	0.0447	0.0447	0.0446	0.0445	0.0446	0.0447	0.0447	0.0447	0.0448	0.0447	0.0446	0.0447	0.0447	0.0447	0.0447	0.0448	0.0448	0.0448	0.0448	0.0447	0.0446	0.0445	0.0446	0.0446
H2	0.0471	0.0467	0.0464	0.0464	0.0463	0.0462	0.0458	0.0455	0.0453	0.045	0.0449	0.0446	0.0445	0.0446	0.0445	0.0448	0.0449	0.0448	0.0448	0.0448	0.0448	0.0447	0.0448	0.0448	0.0449	0.0449	0.0448	0.0447	0.0447	0.0447	0.0449	0.0448	0.0448	0.0448	0.0449	0.0446	0.0448	0.0449	0.0449	0.0448	0.0449	0.0449	0.0448	0.0449	0.0448	0.0447	0.0446	0.0447	0.0447
H3	0.0471	0.0468	0.0466	0.0464	0.0464	0.0462	0.0458	0.0455	0.0454	0.045	0.0449	0.0446	0.0445	0.0447	0.0446	0.0449	0.0449	0.0449	0.0449	0.0449	0.0448	0.0448	0.045	0.0449	0.045	0.0449	0.0449	0.0449	0.0448	0.0449	0.045	0.0449	0.0449	0.045	0.045	0.0448	0.045	0.045	0.045	0.045	0.0451	0.0451	0.0451	0.0451	0.045	0.045	0.0448	0.0449	0.0449
H4	0.0472	0.0469	0.0466	0.0466	0.0465	0.0464	0.046	0.0457	0.0456	0.0453	0.0451	0.0448	0.0448	0.045	0.0449	0.0451	0.0452	0.0452	0.0452	0.0452	0.0452	0.0451	0.0452	0.0452	0.0454	0.0452	0.0453	0.0452	0.0451	0.0452	0.0454	0.0453	0.0453	0.0453	0.0454	0.0453	0.0454	0.0454	0.0455	0.0454	0.0455	0.0455	0.0455	0.0456	0.0455	0.0455	0.0453	0.0454	0.0454
H5	0.0474	0.047	0.0469	0.0467	0.0467	0.0465	0.0462	0.0459	0.0457	0.0456	0.0453	0.045	0.0449	0.045	0.045	0.0452	0.0453	0.0453	0.0453	0.0453	0.0453	0.0452	0.0453	0.0453	0.0454	0.0452	0.0452	0.0451	0.0451	0.0451	0.0453	0.0452	0.0452	0.0453	0.0452	0.0451	0.0452	0.0452	0.0453	0.0452	0.0453	0.0453	0.0453	0.0453	0.0452	0.0452	0.045	0.0451	0.0451
H6	0.0491	0.049	0.0489	0.0488	0.0488	0.0486	0.0483	0.0479	0.0478	0.0475	0.0475	0.0471	0.0473	0.0471	0.0471	0.0473	0.0473	0.0473	0.0474	0.0473	0.0473	0.0472	0.0474	0.0473	0.0475	0.0472	0.0474	0.0472	0.0473	0.0472	0.0474	0.0474	0.0472	0.0474	0.0474	0.0472	0.0473	0.0474	0.0474	0.0473	0.0474	0.0474	0.0474	0.0474	0.0473	0.0473	0.0472	0.0472	0.0472
H7	0.0477	0.0474	0.0472	0.0471	0.0471	0.047	0.0467	0.0463	0.0462	0.0459	0.0457	0.0455	0.0454	0.0455	0.0455	0.0457	0.0458	0.0458	0.0458	0.0457	0.0457	0.0456	0.0458	0.0457	0.0458	0.0456	0.0457	0.0456	0.0456	0.0456	0.0457	0.0457	0.0456	0.0457	0.0457	0.0455	0.0457	0.0457	0.0457	0.0457	0.0457	0.0458	0.0457	0.0458	0.0457	0.0456	0.0454	0.0455	0.0455
H8	0.0473	0.0471	0.0469	0.0468	0.0468	0.0467	0.0464	0.046	0.0459	0.0456	0.0454	0.0452	0.0451	0.0452	0.0452	0.0454	0.0455	0.0455	0.0456	0.0454	0.0454	0.0453	0.0455	0.0454	0.0455	0.0453	0.0454	0.0453	0.0453	0.0453	0.0455	0.0454	0.0453	0.0454	0.0454	0.0453	0.0454	0.0454	0.0454	0.0454	0.0455	0.0455	0.0454	0.0454	0.0454	0.0453	0.0452	0.0452	0.0452
H9	0.0474	0.0471	0.047	0.0469	0.0468	0.0467	0.0464	0.0461	0.046	0.0457	0.0455	0.0453	0.0452	0.0453	0.0453	0.0455	0.0455	0.0455	0.0456	0.0455	0.0455	0.0454	0.0456	0.0455	0.0457	0.0454	0.0455	0.0454	0.0453	0.0454	0.0455	0.0455	0.0454	0.0458	0.0455	0.0453	0.0455	0.0455	0.0455	0.0455	0.0455	0.0455	0.0455	0.0455	0.0454	0.0454	0.0452	0.0453	0.0453
H10	0.0473	0.047	0.0469	0.0468	0.0468	0.0466	0.0463	0.046	0.0459	0.0455	0.0454	0.0451	0.045	0.0452	0.0452	0.0454	0.0455	0.0454	0.0455	0.0454	0.0454	0.0453	0.0455	0.0454	0.0455	0.0453	0.0454	0.0453	0.0453	0.0453	0.0453	0.0453	0.0454	0.0454	0.0454	0.0452	0.0454	0.0454	0.0454	0.0454	0.0454	0.0455	0.0454	0.0454	0.0453	0.0453	0.0451	0.0452	0.0452
H11	0.0478	0.0475	0.0473	0.0472	0.0471	0.047	0.0467	0.0464	0.0463	0.046	0.0458	0.0456	0.0454	0.0456	0.0456	0.0458	0.0459	0.0458	0.0459	0.0458	0.0458	0.0457	0.0458	0.0458	0.0459	0.0457	0.0457	0.0457	0.0456	0.0457	0.0457	0.0457	0.0458	0.0458	0.0458	0.0456	0.0458	0.0458	0.0458	0.0458	0.0458	0.0459	0.0458	0.0458	0.0458	0.0457	0.0456	0.0456	0.0456
H12	0.0478	0.0475	0.0473	0.0472	0.0472	0.047	0.0468	0.0464	0.0463	0.046	0.0458	0.0455	0.0455	0.0456	0.0456	0.0458	0.0459	0.0458	0.0459	0.0458	0.0458	0.0457	0.0459	0.0458	0.0459	0.0458	0.0458	0.0457	0.0457	0.0457	0.0457	0.0458	0.0458	0.0458	0.0458	0.0457	0.0458	0.0458	0.0458	0.0458	0.0459	0.0459	0.0458	0.0459	0.0458	0.0458	0.0456	0.0456	0.0456
Label4
Cycle Nr.	1	2	3	4	5	6	7	8	9	10	11	12	13	14	15	16	17	18	19	20	21	22	23	24	25	26	27	28	29	30	31	32	33	34	35	36	37	38	39	40	41	42	43	44	45	46	47	48	49
Time [s]	0	1200.8	2401	3601.1	4801.3	6001.4	7201.6	8401.7	9601.9	10802.1	12002.2	13202.4	14402.5	15602.7	16802.8	18003	19203.1	20403.3	21603.4	22803.6	24003.7	25203.9	26404.1	27604.2	28804.3	30004.5	31204.6	32404.8	33605	34805.1	36005.2	37205.4	38405.6	39605.7	40805.9	42006	43206.1	44406.3	45606.5	46806.6	48006.8	49206.9	50407.1	51607.2	52807.4	54007.5	55207.7	56407.8	57607.9
Temp. [°C]	30.3	30.4	30.8	30	30.3	30.6	30.7	30.6	30.5	30.4	30.3	30.1	29.9	31.2	30.8	31	30.3	29.9	30.3	31.1	29.9	29.9	29.9	29.9	31	30.9	30.4	29.9	30.9	30	30.8	29.9	30.2	30.8	31.1	30.1	29.9	30	30	30	29.9	30.1	31.1	30.9	30.5	29.9	31	30.1	30.9
A1	1	6	-13	16	-7	17	9	0	0	0	2	-7	-2	13	8	16	5	17	8	5	21	-5	-6	10	9	9	10	2	-21	-6	-11	17	1	1	20	13	14	20	0	-9	-5	14	-7	2	4	9	-1	21	-10
A2	9	6	-1	8	-7	-6	9	-7	24	-11	-13	-19	1	-6	20	8	29	1	4	29	9	6	9	-9	29	21	22	22	-5	13	4	-2	37	1	40	13	14	-11	-11	18	-5	10	20	10	-3	9	22	9	-2
A3	13	6	-9	0	16	9	13	16	-15	-7	-5	-3	1	-14	20	8	21	21	4	25	21	10	17	18	-6	29	6	22	2	5	20	-6	41	29	28	9	10	8	-3	10	6	14	16	2	-11	29	-5	5	-14
A4	9	2	-1	4	24	13	21	12	8	12	14	-23	1	9	0	-3	9	9	20	-2	33	-1	29	38	5	37	10	2	-17	-18	12	17	17	9	4	-2	14	-11	-7	6	14	14	16	10	8	1	18	17	5
A5	1	10	-1	12	16	-2	-26	8	-15	12	18	0	1	5	8	12	17	-2	-3	1	29	10	13	2	-26	17	10	-5	6	-18	0	9	9	1	24	9	10	-7	4	10	14	10	-3	-1	12	-6	22	33	-14
A6	13	2	14	-3	0	1	9	28	0	4	6	-3	29	-2	4	-7	5	-2	12	9	-6	6	-6	26	-2	9	10	18	-5	-2	4	9	17	-6	24	-10	6	16	-3	-1	14	6	-11	6	12	13	-9	-2	-2
A7	9	2	14	-3	12	1	9	8	4	-15	6	-11	-14	1	4	-15	13	13	-15	-6	1	6	13	26	-10	17	6	-9	-25	-26	-3	5	5	5	12	5	10	-11	-7	-9	2	-9	-3	-1	8	5	10	13	-22
A8	17	2	-1	-3	16	5	5	12	-3	0	18	0	1	-2	0	-7	-6	17	-15	17	9	-13	13	18	-22	25	22	22	-1	1	16	-14	17	1	20	13	2	-11	-3	2	6	14	-15	6	-3	5	-5	9	-10
A9	-2	14	-1	8	4	-2	17	8	-7	0	2	4	9	9	8	12	-14	5	4	-26	9	6	17	10	-10	17	22	2	-13	-14	0	-2	-6	-18	-7	-2	-1	-11	-23	18	-17	18	-19	-1	4	-18	-5	13	-14
A10	13	2	-21	0	24	1	17	-7	16	-7	6	12	21	1	-7	4	9	17	8	-6	13	-9	9	10	9	-6	-1	2	-9	-14	-619	1	21	5	12	5	22	4	-11	2	14	10	8	2	-7	-2	10	9	-6
A11	5	6	2	12	16	-6	21	8	-11	-19	-13	-23	-2	1	-3	4	5	9	4	-10	13	-9	1	2	-14	21	-5	22	-5	-22	4	5	1	1	20	-6	2	-7	4	6	14	6	0	-9	4	5	18	-2	-22
A12	13	14	14	4	4	1	-2	24	20	8	-1	0	-18	-2	-11	-11	-10	5	-19	-2	-6	-13	13	10	-2	9	6	-1	-21	-2	12	9	5	-2	8	13	-5	-7	-3	6	-5	-9	-19	-1	8	5	6	5	-14
B1	5	14	-5	0	0	9	-2	4	-7	8	26	8	-14	5	8	8	-6	13	8	-2	29	2	45	26	9	13	6	14	-9	13	8	5	25	-22	12	-14	2	-19	20	6	2	-1	-3	10	16	25	6	13	9
B2	17	2	2	8	16	13	-2	16	48	60	94	148	325	905	1532	1704	2701	2805	2780	2993	2865	2731	2673	2559	2425	2357	2335	2279	2263	2181	2304	2197	2245	2289	2256	2053	2062	2012	1988	1958	1942	2086	1940	1970	2016	1949	1990	2057	2089
B3	17	-1	-1	20	32	5	13	4	40	64	90	156	277	725	1412	1692	2153	2685	3228	3218	3093	2927	2741	2571	2525	2417	2347	2170	2166	2289	2352	2273	2341	2249	2324	2149	2158	2160	2084	2038	1938	2014	2012	2014	2004	2089	2102	2097	2065
B4	13	10	2	16	12	21	29	24	36	44	82	140	225	661	1340	1772	2065	2709	3016	3266	3065	2935	2637	2535	2525	2469	2295	2267	2371	2249	2216	2249	2277	2069	2252	2169	2170	2052	2000	2074	2002	1862	1868	1934	1924	1957	1986	1873	1933
B5	17	18	6	24	24	33	13	20	24	44	74	88	257	633	1284	1780	1917	2617	3112	3186	3182	2927	2765	2607	2541	2501	2387	2335	2295	2321	2392	2337	2409	2273	2304	2233	2146	2076	2100	2118	2022	2066	2040	2022	2100	2065	2142	2053	2013
B6	17	10	2	20	-7	5	21	8	20	-7	2	0	1	5	24	8	21	9	16	21	25	-5	1	14	21	13	26	22	-1	9	8	9	5	5	12	9	10	8	12	6	6	6	12	10	20	9	22	9	5
B7	5	26	6	20	0	37	17	20	0	4	-1	-27	9	21	-3	20	-6	33	4	13	13	-13	5	10	1	21	26	6	-9	-10	12	5	21	17	12	21	-1	0	-7	-5	-1	2	-3	-1	28	9	-1	13	-10
B8	5	22	14	20	24	-6	13	32	-3	20	-21	12	-2	1	-3	-3	25	13	12	1	5	-9	-2	18	-10	5	26	-17	-9	5	0	13	-2	-10	20	-14	22	-3	-3	-1	2	10	-7	2	-11	13	2	17	-10
B9	13	26	-1	20	16	5	13	24	4	4	6	-15	5	-2	16	0	1	5	0	-18	17	10	-18	14	1	-2	14	-1	-9	-6	0	-6	13	-2	16	9	2	-7	-7	14	-13	10	-7	10	-19	-22	-1	1	-2
B10	5	14	6	-3	8	-10	13	-7	4	-3	-13	-15	1	5	-11	-7	-2	5	8	1	13	-17	1	-25	17	9	2	2	-1	-22	12	-6	-6	-2	8	-6	10	-23	-11	14	-5	6	-11	-1	-3	1	6	1	-26
B11	5	6	2	12	16	5	5	4	-3	12	-1	-11	-2	-6	8	-3	-2	1	0	1	5	6	25	14	-10	1	18	2	-13	-10	-11	17	33	-10	0	1	-13	8	-19	-9	-1	14	-3	-5	4	-2	10	9	-2
B12	13	14	-13	8	8	1	9	12	4	4	-5	4	1	1	-3	0	13	-10	0	-6	21	-1	-2	26	-22	-6	-13	2	-21	-26	20	5	1	-26	0	-2	-1	-15	-3	2	-1	10	-11	-9	-7	9	-5	5	-26
C1	9	10	6	4	8	-2	13	12	8	-15	6	-11	-2	21	4	4	17	-2	-3	5	9	-9	-6	18	1	17	18	-5	-9	9	-3	9	13	-2	8	5	18	-7	0	-1	14	14	8	-1	24	13	22	21	1
C2	17	22	22	16	20	5	13	12	28	16	70	100	101	297	724	1292	1421	2241	2548	2853	2745	2751	2705	2671	2477	2469	2491	2475	2291	2309	2240	2169	2169	2117	2032	1945	1874	1824	1728	1682	1558	1482	1432	1362	1240	1145	1154	1045	1017
C3	9	14	-1	4	0	-2	5	36	16	28	42	76	165	221	616	1128	1353	1785	2456	2793	2981	2951	2861	2815	2625	2521	2399	2319	2383	2293	2288	2237	2173	2121	2076	2057	1974	1940	1836	1858	1622	1578	1504	1454	1372	1253	1178	1133	1113
C4	9	10	6	12	-3	13	13	8	8	44	22	76	129	193	572	1048	1357	1533	2280	2577	2781	2871	2841	2883	2693	2653	2531	2483	2423	2417	2428	2277	2361	2177	2184	2205	2086	1944	1968	1798	1814	1574	1564	1518	1432	1333	1322	1337	1181
C5	13	10	14	4	24	29	17	24	8	20	46	64	105	209	536	1028	1473	1597	2316	2645	3077	2963	3037	2743	2645	2529	2547	2351	2435	2333	2312	2229	2173	2193	2136	2105	2074	1944	1848	1774	1734	1674	1484	1446	1324	1333	1254	1265	1161
C6	9	6	6	16	16	1	29	20	8	-7	22	-3	-6	-2	0	8	9	13	16	13	25	18	9	26	1	29	18	6	-5	-6	0	13	17	17	4	-2	18	0	4	2	18	-9	0	6	-3	21	18	13	5
C7	5	10	14	12	-3	1	13	32	-3	12	18	-7	13	29	4	4	-14	9	-7	17	33	-1	1	-1	-18	29	14	6	-9	1	4	17	9	-10	28	17	14	4	-15	14	30	6	0	-5	-3	9	-5	5	17
C8	13	14	2	12	20	9	17	28	40	0	14	4	1	-6	-3	8	1	13	24	17	29	2	-10	10	5	9	2	18	-21	-2	-7	-2	1	-26	16	-6	-9	4	-7	-1	-1	-1	-19	10	4	9	18	1	-14
C9	17	26	6	28	8	5	9	44	0	32	14	-3	-10	5	16	8	17	13	-3	5	29	-13	21	10	5	-6	10	-9	-25	13	-7	-6	5	1	0	-10	-1	-3	-11	-1	-5	2	-7	-1	4	-6	10	1	-14
C10	5	2	2	-3	20	1	-6	12	12	-3	-9	-7	-14	13	-3	4	17	41	-15	5	5	-17	5	18	1	1	14	-5	-9	-6	8	9	1	-2	0	5	14	-11	12	-17	-9	10	12	2	-15	1	6	13	-10
C11	9	6	-1	8	0	13	21	4	-11	32	-5	-3	-2	13	0	0	-6	13	-15	-6	13	-13	13	6	-6	1	-5	-5	-13	-6	4	13	5	-26	12	-6	22	-19	0	-5	6	-9	-15	10	-7	17	6	5	-18
C12	9	10	10	16	0	17	1	12	-3	0	6	-3	-2	-6	-15	-3	21	17	4	1	17	2	9	14	-2	17	14	-1	-9	1	-7	9	13	-10	12	-6	2	-11	0	10	10	2	4	-1	-3	1	-25	9	-18
D1	9	10	2	8	0	1	21	8	4	20	-1	-7	-26	1	0	0	9	9	4	-10	1	-1	17	6	-10	21	14	-5	2	1	-7	13	17	1	16	-6	14	-3	4	6	-5	14	-3	2	24	5	14	9	9
D2	21	6	-1	4	20	33	17	44	20	16	18	16	21	5	44	28	29	81	72	129	169	242	385	390	521	1037	1310	1598	1690	1769	1888	2049	1973	1949	1992	1937	1894	1784	1656	1630	1630	1498	1352	1298	1240	1081	1006	937	861
D3	9	14	2	20	24	17	21	20	-11	28	-1	8	29	25	32	28	61	61	56	113	177	242	353	382	433	945	1178	1530	1842	1873	1936	1925	1917	2001	2020	1925	1938	1816	1872	1614	1594	1514	1388	1278	1268	1137	1066	981	925
D4	13	14	10	12	12	13	9	0	12	20	2	-7	9	33	28	28	21	37	92	77	145	166	277	346	409	545	946	1206	1498	1733	1736	1761	1961	1929	2044	1885	1998	1788	1808	1758	1634	1598	1520	1470	1308	1261	1158	1141	1025
D5	21	2	-1	8	8	17	1	8	4	12	38	40	13	37	28	44	49	49	60	101	149	202	273	366	485	721	1006	1322	1634	1753	1772	1821	1833	1789	1820	1777	1774	1684	1704	1718	1674	1518	1428	1322	1300	1185	1070	1001	869
D6	9	6	-1	4	8	5	-10	4	20	0	-1	-7	13	-18	-3	16	17	-2	12	5	9	2	9	22	-6	5	18	-17	-21	5	12	-6	25	-2	20	1	22	8	-3	6	2	10	8	30	4	13	-5	17	13
D7	13	10	-1	-3	24	-10	9	20	0	0	14	-3	-10	17	0	4	-6	9	-7	5	1	-5	17	30	-18	17	22	6	-9	-10	0	1	5	5	12	-14	10	4	-15	-5	-5	6	4	10	-3	1	18	17	-2
D8	9	6	-5	8	8	5	-10	0	0	12	-9	0	-2	17	0	12	-18	9	0	-2	-6	-9	-2	30	-6	-2	-1	-1	6	-14	-3	13	5	-22	4	9	-1	8	-19	-21	10	14	-15	2	12	9	2	1	-22
D9	13	10	2	8	0	13	5	-11	8	-11	6	-19	9	1	24	12	-2	1	12	-14	-6	-9	5	18	1	21	6	2	-37	-6	0	-22	17	5	-3	-18	22	4	4	-1	6	-5	-19	10	12	17	-9	1	-2
D10	5	2	2	-3	24	9	5	8	-3	12	2	-11	1	5	-19	4	1	1	0	1	21	-9	13	-1	1	13	26	-5	-9	-10	4	-10	1	-18	16	-6	-1	8	-15	-5	-17	14	-11	18	8	13	-5	9	1
D11	1	10	14	12	20	9	-10	16	12	-3	2	-11	-2	5	-15	4	-14	9	0	13	9	-1	5	-5	-6	9	14	-1	-5	-22	-11	9	5	9	20	-14	6	4	-11	10	14	10	0	10	0	-6	2	9	-22
D12	13	10	10	12	12	-10	9	-3	4	8	18	-23	21	-6	8	0	13	-2	-7	-10	13	-5	5	-21	9	5	6	6	-13	-6	-3	-6	13	-10	20	-14	10	0	-7	-25	-1	-5	-3	-1	8	1	-9	5	-6
E1	5	6	-5	20	24	-2	-2	12	-7	4	6	-3	13	9	-7	8	-10	29	12	-2	9	-1	5	10	9	5	6	6	-1	1	16	-10	33	-14	4	-6	18	-7	12	10	-1	2	4	2	12	21	-1	17	-6
E2	5	6	10	24	24	9	9	36	-3	-15	-5	-11	37	-2	4	12	-6	25	-11	-14	21	-9	1	18	-2	5	2	2	-1	13	0	17	13	1	40	5	14	-3	-3	-1	14	10	-3	-5	12	17	18	33	5
E3	13	18	-1	20	4	1	5	20	-3	-11	30	-7	-2	1	-7	-7	-10	-2	0	-6	-2	-1	5	2	1	21	14	6	-9	-6	28	1	-2	1	0	9	26	0	8	-5	14	26	-11	2	-3	1	-1	5	13
E4	17	2	14	24	24	-2	21	4	20	-11	6	12	9	1	4	12	17	1	-11	9	17	-1	-10	10	1	5	2	2	-17	1	-3	5	-2	-18	44	17	10	-7	12	10	18	10	-11	14	-3	13	6	-2	9
E5	17	18	2	20	16	13	9	12	-11	12	-1	-3	1	13	-7	-3	9	17	-3	9	37	2	5	26	-14	9	18	2	-17	-10	4	1	9	5	8	-10	14	16	8	-1	-1	26	4	78	72	97	174	201	413
E6	21	6	-5	4	-11	-2	1	0	-7	-7	2	-7	-2	13	-11	16	1	21	8	25	13	6	-2	14	1	-6	6	6	-5	-18	20	25	5	-6	20	1	38	-7	-19	14	-17	30	-27	2	0	25	2	9	-14
E7	9	-1	-5	0	40	-10	37	16	0	16	14	4	1	-10	8	0	5	5	16	-14	1	2	17	10	5	29	14	-1	-13	-2	20	9	1	-10	32	1	2	-11	-3	-1	22	-5	-15	-9	-7	13	18	13	-14
E8	5	-1	-5	8	32	17	-18	-7	-3	-11	2	16	-18	13	0	0	-18	17	4	-22	9	18	-22	2	-18	17	10	-13	-17	1	0	-6	13	-14	4	1	-1	-3	-11	-9	2	14	-15	2	-7	5	26	-18	-22
E9	5	-1	-1	4	28	1	13	0	-3	-3	14	4	-2	1	12	-7	17	5	4	9	9	-1	13	6	-22	17	-1	10	-21	5	4	-2	21	-2	4	-10	14	0	0	10	14	6	-7	-1	12	13	2	-18	-14
E10	17	2	2	-11	28	29	17	-7	-11	-19	10	0	13	1	-3	8	-26	9	24	5	-2	-9	1	30	-14	17	14	-5	-25	1	8	-10	17	-10	0	5	-5	-7	-31	-5	-13	6	4	-5	-3	-2	6	17	9
E11	1	18	-1	-7	24	5	-14	28	-3	8	2	-15	21	5	8	12	9	13	-15	-14	21	2	-6	-1	5	-2	14	2	-1	-34	-7	-6	5	-14	16	1	14	-19	-3	-1	-5	6	-31	14	-15	1	-5	17	-6
E12	9	6	-5	12	12	13	-2	4	-11	12	30	-11	13	9	12	16	1	21	-7	9	17	-17	13	2	-2	-2	2	-5	-5	-6	-3	-14	-2	-2	0	1	22	-7	-11	-9	-17	10	-19	-5	-11	-2	-1	9	-18
F1	13	2	-13	4	20	1	5	8	12	-3	14	0	17	1	-3	4	5	21	-15	-2	5	-5	21	30	5	9	10	6	-1	-2	32	17	-10	-18	20	-6	-21	12	-7	2	6	-1	-3	6	8	13	-1	1	-10
F2	1	18	10	8	0	17	-2	16	4	32	-9	8	-18	5	-19	4	1	17	-15	9	17	-5	9	22	1	13	2	-9	-17	1	-7	-2	5	5	20	-6	30	-3	0	-9	-5	26	-7	6	8	13	26	5	-18
F3	13	18	6	12	12	33	37	16	-15	8	14	-11	1	5	-7	4	5	13	16	-2	-2	2	9	6	9	9	22	14	-17	5	20	-10	1	21	16	-6	-5	-7	4	-1	34	2	0	-1	-7	13	10	13	1
F4	17	10	14	24	20	25	21	-3	-11	-3	-5	4	13	17	-3	20	13	-10	-3	-2	37	-5	5	18	-14	5	30	-9	-5	-14	12	13	9	1	28	13	18	0	20	-5	14	2	8	-9	8	5	14	9	-14
F5	5	18	6	20	16	21	13	24	4	4	6	8	13	17	-15	4	13	5	8	-2	21	-13	-2	6	-2	25	18	18	-9	-14	12	-6	13	-6	12	1	-5	-7	8	14	6	22	8	18	8	1	6	1	-6
F6	9	6	10	8	20	-6	-6	-7	-3	4	18	12	5	13	0	-7	5	-6	0	17	21	-9	-10	-1	1	13	6	-9	-9	9	-11	1	25	-6	-3	-18	14	-11	-23	-1	6	-9	8	2	-7	-2	-9	-6	-14
F7	13	2	-1	16	12	-6	13	16	-3	0	22	0	-2	5	-7	12	1	-2	-19	5	13	6	13	10	-6	-2	10	2	-21	1	0	5	13	-14	8	-6	18	12	-11	-21	10	14	-23	2	-11	1	14	-2	-10
F8	13	10	-9	12	4	9	5	16	-15	-7	22	-3	-2	21	0	-7	-10	1	40	9	1	-9	-2	-5	-18	-2	-9	-13	-21	-6	-19	-2	13	-6	24	-6	-1	-7	-11	6	-21	6	-7	-1	-11	13	10	1	-14
F9	13	10	-5	0	0	21	5	12	-7	-7	2	-19	-10	-2	-11	-7	-2	9	4	-14	9	2	21	-9	-6	17	-1	6	-13	-2	-15	-6	21	-14	28	5	-5	-27	-7	-9	-1	6	-11	14	0	1	2	9	-10
F10	5	14	2	28	12	17	-10	8	-7	0	6	-7	1	9	8	-7	17	5	16	5	9	-9	-10	14	-6	5	2	-5	-5	-14	4	-26	17	-2	12	-2	2	-3	-23	22	-13	10	-3	2	4	5	14	1	-2
F11	5	2	-5	8	-7	5	-6	16	-3	-7	6	24	17	9	-11	0	5	13	-7	-6	1	-9	-14	2	-10	5	10	-5	-25	-14	4	-10	1	-26	8	-2	2	4	-11	10	-1	2	-23	-5	4	21	-5	5	-26
F12	13	22	6	4	8	9	13	-3	0	-11	-1	-7	9	1	-7	12	1	9	12	1	5	-9	13	10	1	-2	2	2	-1	-18	12	-2	-2	-14	12	1	14	-15	-3	-5	-17	-1	-15	-1	8	13	2	9	-26
G1	17	10	-13	12	12	-2	1	8	24	12	14	12	-6	5	-7	8	5	21	4	-2	1	-9	-2	2	-2	21	14	22	10	1	-11	-10	-2	1	12	-14	2	-11	-35	2	-9	10	4	-9	0	17	26	17	1
G2	5	-5	-17	0	12	-2	-6	16	12	0	-5	4	1	5	0	12	1	13	0	-6	29	10	5	6	-6	13	2	6	-13	-6	-3	-6	5	13	12	-2	-5	-7	0	-21	6	10	-11	10	0	1	-5	5	-18
G3	9	10	-1	12	-7	-2	-2	-7	-7	-11	-9	-11	21	17	-11	0	5	9	-3	-2	1	-13	-10	18	-6	25	-13	-21	-25	-6	8	-14	9	1	16	1	-9	8	8	-17	-1	14	-7	-1	4	9	-9	5	-6
G4	1	6	-13	16	40	13	9	28	0	-7	-13	-11	13	-6	-3	4	-6	5	-15	-22	1	-5	1	18	-10	17	-5	10	-9	5	16	-6	21	-6	20	-22	6	8	-7	2	-1	6	-15	6	16	5	2	1	-10
G5	9	10	-1	8	0	9	-2	8	4	-7	10	16	5	-10	16	12	1343	5	-11	13	17	-9	13	18	5	17	26	-9	-5	5	-23	-6	9	-6	16	-6	22	0	-7	2	2	6	-23	6	-15	1	14	9	-10
G6	17	2	-9	12	12	1	1	12	-11	-11	-9	0	5	-6	-3	-3	13	5	-7	5	1	-5	9	-5	-10	13	2	18	-13	-2	16	-2	13	17	0	-10	2	-23	-19	-1	10	-1	-19	10	4	-2	14	1	-18
G7	9	2	-5	4	16	-10	5	28	20	0	-29	-23	1	-2	-11	24	13	9	-11	13	25	-17	9	-9	-14	17	10	10	-25	-14	0	-2	13	-14	12	-22	-9	12	0	-21	2	10	-19	-1	12	1	-17	13	-14
G8	21	14	2	12	8	-10	-2	12	12	0	-21	-7	-2	1	0	24	-14	5	4	-2	29	-9	-14	-1	1	29	14	6	2	-6	4	-10	-18	-14	8	1	10	-31	-15	-9	-9	-1	-3	-9	-7	9	-9	-10	-14
G9	1	22	2	-7	16	13	17	0	0	4	-1	-7	-6	13	8	4	-6	-2	0	-18	9	-1	-14	6	-2	17	6	2	-9	-10	-11	5	9	-30	0	13	6	-3	-7	-5	-13	2	-11	6	-3	5	6	9	-18
G10	9	6	-5	8	24	17	9	12	32	-7	-1	40	29	-2	-3	0	13	9	4	-10	9	-9	-6	-5	-14	5	2	-1	-1	-14	8	-6	13	-6	4	13	22	0	-11	-13	2	10	4	6	0	17	-5	-6	9
G11	9	-1	-5	20	12	1	5	16	12	28	22	-11	9	1	16	4	5	13	4	-14	9	6	-6	14	-10	9	18	2	-21	-10	8	13	-2	-6	16	1	-9	4	-7	-5	-9	-1	-15	-5	4	9	10	-6	-2
G12	9	6	-1	12	0	-2	17	36	-7	-7	2	0	17	-14	8	0	-30	-2	4	5	-18	10	1	18	-14	21	-1	-1	-25	-18	12	-2	1	1	-11	13	18	-15	-3	18	6	-9	-7	10	-7	-2	-9	5	-18
H1	1	6	-1	0	12	-6	9	12	4	4	2	-7	9	-2	-11	0	9	17	8	-14	5	-25	-10	-5	5	13	6	-13	-13	-2	4	-6	-10	13	12	-18	-1	-7	-19	-9	6	-1	-19	2	8	13	-9	13	9
H2	9	-1	2	4	4	9	21	8	20	-3	-9	4	-14	13	-7	4	-14	1	-23	-10	9	-21	1	2	-6	9	-9	-1	10	-2	0	-2	1	-18	32	-10	6	0	-7	6	-9	2	-31	-1	-3	5	-9	21	-2
H3	5	10	-1	8	28	-10	13	20	4	4	14	0	-14	5	0	-3	1	1	-7	13	29	6	-2	-1	-6	9	-9	-9	-5	-6	12	-10	13	1	-3	-10	2	-11	-19	-5	6	10	-19	18	-15	13	-21	-14	-18
H4	-2	6	-5	12	16	9	-6	0	-3	12	26	12	13	13	12	-7	13	9	0	1	1	-13	1	6	-10	-2	18	-21	-9	-18	0	-6	17	-6	16	-2	-5	-3	-23	-21	-9	14	-11	-1	4	1	2	25	-18
H5	17	6	-9	4	12	21	1	24	8	-11	2	0	-2	13	0	8	-14	-2	0	9	29	2	-2	14	5	21	18	-5	-45	1	-7	5	-10	-6	4	-18	-1	-7	-11	14	2	-1	-15	-13	8	25	2	9	-18
H6	5	2	6	-7	4	-14	-10	16	0	-7	-1	-11	9	-2	-15	-7	9	17	-7	1	21	6	5	14	-18	9	2	-9	-17	5	-3	-2	17	-2	28	1	6	4	4	2	6	-5	-7	-5	-3	25	-1	13	-10
H7	5	-1	18	16	16	-6	5	24	4	4	-5	-15	-10	-2	0	-3	-6	1	-7	21	1	-1	9	22	-6	5	-5	6	-9	-10	-3	9	9	-2	-3	5	6	0	-15	2	-5	22	-7	-13	-11	17	-17	-6	-22
H8	1	10	-1	24	12	-10	1	0	20	16	-1	0	5	-18	0	-11	-2	1	-7	5	17	-13	9	6	-26	25	6	2	-13	1	-3	-2	5	-10	4	1	10	-35	-3	-5	6	2	-11	-1	-19	21	-21	1	-26
H9	1	6	-1	4	12	29	-6	4	36	-3	14	-3	5	9	4	-15	5	-10	-3	5	1	-1	-18	2	-10	21	10	-1	-33	1	0	1	-14	-6	0	-10	2	-3	-11	-1	-1	2	-11	6	-3	13	6	9	5
H10	5	18	-9	0	28	1	1	8	-19	-11	-13	12	1	5	12	4	5	-6	-7	9	5	2	5	-1	1	1	2	-1	-33	-14	12	1	-6	1	-7	-10	2	-3	0	2	-5	6	-11	2	0	5	10	13	-14
H11	13	2	-1	0	8	-2	13	-7	-3	-11	14	-7	5	-2	-11	-3	-2	-2	-15	17	9	-9	9	-1	-2	-10	6	6	-13	-2	-7	1	1	13	12	-14	6	0	-15	-13	-5	26	-11	22	0	13	-9	-10	-18
H12	9	14	2	8	16	13	1	-7	8	8	18	8	-22	13	0	20	9	1	4	-14	21	-17	9	-1	-14	17	-5	2	-9	-6	-11	9	9	-6	-3	1	-9	-19	-15	-5	22	2	-7	18	-3	13	6	-6	-6
End Time:	17/03/2025 13:39:26
[truncated: 23 more columns]
