# Supplementary material for: Automated Platform for the Analysis of Multi-Plate Growth and Reporter Data
Source: Microorganisms. 2025 Aug 13;13(8):1889. doi: 10.3390/microorganisms13081889 (PMC12388276; doi:10.3390/microorganisms13081889)
Supplement: Supplementary file 1 [file microorganisms-13-01889-s001.zip › supporting 04.xlsx]

## Sheet: Sheet1
	1	2	3	4	5	6	7	8	9	10	11	12
A	blnk	blnk	blnk	blnk	blnk	blnk	blnk	blnk	blnk	blnk	blnk	blnk
B	blnk	B.subtilis	B.subtilis	B.subtilis	B.subtilis	B.subtilis + 7.5ug/ml	B.subtilis + 7.5ug/ml	B.subtilis + 7.5ug/ml	B.subtilis + 7.5ug/ml	blnk	blnk	blnk
C	blnk	B.subtilis + 0.46875ug/ml	B.subtilis + 0.46875ug/ml	B.subtilis + 0.46875ug/ml	B.subtilis + 0.46875ug/ml	B.subtilis + 75ug/ml	B.subtilis + 75ug/ml	B.subtilis + 75ug/ml	B.subtilis + 75ug/ml	blnk	blnk	blnk
D	blnk	B.subtilis + 0.93ug/ml	B.subtilis + 0.93ug/ml	B.subtilis + 0.93ug/ml	B.subtilis + 0.93ug/ml	LB (control)	LB (control)	LB (control)	LB (control)	blnk	blnk	blnk
E	blnk	B.subtilis + 1.86ug/ml	B.subtilis + 1.86ug/ml	B.subtilis + 1.86ug/ml	B.subtilis + 1.86ug/ml	blnk	blnk	blnk	blnk	blnk	blnk	blnk
F	blnk	B.subtilis + 3.75ug/ml	B.subtilis + 3.75ug/ml	B.subtilis + 3.75ug/ml	B.subtilis + 3.75ug/ml	blnk	blnk	blnk	blnk	blnk	blnk	blnk
G	blnk	blnk	blnk	blnk	blnk	blnk	blnk	blnk	blnk	blnk	blnk	blnk
H	blnk	blnk	blnk	blnk	blnk	blnk	blnk	blnk	blnk	blnk	blnk	blnk
