# Supplementary material for: Automated Platform for the Analysis of Multi-Plate Growth and Reporter Data
Source: Microorganisms. 2025 Aug 13;13(8):1889. doi: 10.3390/microorganisms13081889 (PMC12388276; doi:10.3390/microorganisms13081889)
Supplement: Supplementary file 1 [file microorganisms-13-01889-s001.zip › supporting 05.xlsx]

## Sheet: Plate 1 - Results
Well	Name	Lagtime	Max Rate (OD/min)	Stationary Phase
A1		16:31:29	8.216e-06	21:43:53
B1		02:38:12	0.002509	08:07:45
C1		02:47:42	0.002833	07:42:49
D1		03:04:58	0.003122	07:44:51
E1		1 day, 0:30:34	0.007057	1 day, 3:31:19
F1		02:05:13	0.001629	09:27:49
G1		09:01:19	0.005168	13:34:59
H1		22:31:40	0.005264	1 day, 2:49:53
A2		15:50:49	5.322e-06	21:55:19
B2		02:50:07	0.002807	07:40:30
C2		02:01:11	0.002193	08:30:25
D2		02:31:56	0.002467	07:52:06
E2		02:34:38	0.002496	07:45:11
F2		03:13:20	0.002972	07:51:57
G2		02:15:53	0.002396	07:54:50
H2		02:19:02	0.002628	07:30:46
A3		17:45:35	5.108e-06	21:18:18
B3		02:57:26	0.001602	09:09:12
C3		03:27:00	0.001625	10:05:46
D3		04:00:10	0.001471	10:28:34
E3		03:55:44	0.001651	09:47:20
F3		03:23:39	0.001412	11:02:59
G3		03:52:51	0.001609	10:17:12
H3		03:34:16	0.001769	09:36:23
A4		14:59:45	0.004446	18:47:31
B4		15:32:34	0.001006	21:05:31
C4		1 day, 0:21:46	0.0006847	1 day, 15:34:30
D4		18:09:47	0.0007883	1 day, 4:28:59
E4		18:04:18	0.0005641	23:29:02
F4		14:46:11	0.0003681	1 day, 1:06:33
G4		14:41:01	0.00078	22:19:37
H4		13:05:18	0.0005377	20:11:26
A5		17:10:36	3.143e-06	23:42:58
B5		?????	7.496e-05	12:34:46
C5		00:08:19	0.0001313	10:03:21
D5		17:03:17	0.0003234	1 day, 0:05:26
E5		00:12:51	0.0001614	03:04:36
F5		1 day, 14:55:17	-0.0001087	1 day, 7:50:07
G5		16:13:03	0.0003213	23:07:28
H5		?????	7.593e-05	09:04:18
A6		16:44:07	9.324e-06	22:11:36
B6		01:26:08	0.0001076	07:50:14
C6		1 day, 9:45:26	-0.000194	1 day, 5:04:32
D6		00:14:24	7.886e-05	04:57:16
E6		21:07:28	-0.000136	16:46:05
F6		18:39:21	-0.000114	12:14:48
G6		1 day, 12:06:29	-0.0002002	1 day, 8:50:30
H6		11:13:52	-0.0001569	07:38:58
A7		14:12:56	2.536e-06	20:47:14
B7		02:16:42	0.002712	07:35:09
C7		03:16:48	0.003466	07:10:32
D7		20:37:41	0.008	23:36:49
E7		04:31:24	0.004531	08:39:18
F7		05:29:15	0.005154	09:25:55
G7		07:20:30	0.005726	11:15:54
H7		03:23:23	0.004844	06:44:16
A8		14:24:24	1.379e-05	21:42:25
B8		02:16:13	0.002256	08:24:35
C8		03:11:23	0.00291	07:53:42
D8		04:04:53	0.005062	07:25:49
E8		04:36:55	0.005715	07:45:28
F8		03:02:07	0.003215	07:03:47
G8		03:50:52	0.003842	07:39:31
H8		03:20:31	0.003563	07:21:35
A9		1 day, 17:20:48	0.0001999	1 day, 18:25:47
B9		03:28:39	0.001165	11:02:29
C9		03:33:01	0.001194	10:53:47
D9		04:13:38	0.0009249	10:29:07
E9		03:37:07	0.0005833	07:58:01
F9		05:22:38	0.001124	10:28:34
G9		04:15:04	0.0007554	09:59:21
H9		06:16:55	0.001626	10:19:52
A10		15:51:09	7.108e-06	21:50:21
B10		13:15:15	0.0008008	1 day, 2:39:49
C10		12:49:35	0.0006736	1 day, 6:44:02
D10		15:17:13	0.001001	1 day, 0:19:37
E10		15:17:14	0.001392	18:09:08
F10		14:16:25	0.0007368	18:44:40
G10		16:35:42	0.0007872	21:35:02
H10		13:58:53	0.0006561	19:05:06
A11		16:46:07	1.2e-05	21:57:42
B11		00:14:14	9.711e-05	07:42:32
C11		18:45:29	0.0002404	1 day, 2:51:14
D11		1 day, 6:45:14	0.0003556	1 day, 14:19:59
E11		1 day, 12:27:47	0.0007665	1 day, 18:06:52
F11		00:08:27	8.2e-05	10:14:14
G11		19:10:18	0.0001508	1 day, 3:06:35
H11		1 day, 8:07:07	0.0001037	1 day, 14:40:46
A12		00:02:45	0.0001245	02:20:38
B12		00:24:41	0.0001108	07:19:40
C12		1 day, 15:22:24	-0.0001818	1 day, 10:45:23
D12		00:08:03	6.693e-05	06:43:35
E12		00:05:41	0.0001386	02:31:21
F12		00:01:16	6.286e-05	06:23:44
G12		?????	6.736e-05	06:18:24
H12		00:16:53	0.0001037	04:56:30

## Sheet: Plate 1 - Raw Data
Time	A1	A2	A3	A4	A5	A6	A7	A8	A9	A10	A11	A12	B1	B2	B3	B4	B5	B6	B7	B8	B9	B10	B11	B12	C1	C2	C3	C4	C5	C6	C7	C8	C9	C10	C11	C12	D1	D2	D3	D4	D5	D6	D7	D8	D9	D10	D11	D12	E1
00:00:00	0.086	0.086	0.086	0.086	0.086	0.086	0.085	0.086	0.086	0.085	0.085	0.084	0.107	0.108	0.114	0.102	0.1	0.103	0.105	0.106	0.106	0.1	0.103	0.101	0.118	0.108	0.107	0.1	0.1	0.102	0.107	0.106	0.106	0.101	0.1	0.101	0.107	0.107	0.108	0.098	0.1	0.095	0.097	0.102	0.098	0.091	0.102	0.099	0.099
00:10:00	0.086	0.086	0.086	0.086	0.086	0.086	0.085	0.088	0.086	0.085	0.085	0.085	0.106	0.108	0.11	0.101	0.104	0.1	0.104	0.104	0.105	0.099	0.102	0.1	0.117	0.107	0.105	0.099	0.099	0.1	0.105	0.105	0.105	0.101	0.099	0.1	0.107	0.107	0.107	0.098	0.099	0.093	0.096	0.101	0.097	0.091	0.1	0.097	0.099
00:20:00	0.086	0.086	0.086	0.086	0.086	0.086	0.085	0.088	0.086	0.085	0.085	0.085	0.108	0.109	0.11	0.102	0.103	0.1	0.106	0.106	0.106	0.099	0.102	0.1	0.12	0.109	0.107	0.1	0.1	0.101	0.106	0.106	0.106	0.102	0.1	0.1	0.108	0.108	0.107	0.098	0.099	0.094	0.098	0.103	0.099	0.092	0.102	0.098	0.101
00:30:00	0.086	0.086	0.086	0.086	0.086	0.086	0.085	0.088	0.085	0.085	0.085	0.085	0.112	0.112	0.112	0.104	0.102	0.101	0.109	0.109	0.11	0.102	0.104	0.102	0.124	0.112	0.111	0.102	0.103	0.103	0.11	0.109	0.11	0.104	0.102	0.102	0.111	0.111	0.111	0.1	0.101	0.096	0.1	0.105	0.102	0.093	0.104	0.099	0.102
00:40:00	0.086	0.086	0.086	0.086	0.086	0.086	0.085	0.088	0.085	0.085	0.085	0.085	0.114	0.112	0.117	0.107	0.104	0.103	0.113	0.112	0.113	0.104	0.105	0.104	0.127	0.114	0.113	0.105	0.105	0.105	0.111	0.111	0.113	0.107	0.103	0.103	0.114	0.113	0.114	0.103	0.103	0.097	0.101	0.108	0.103	0.094	0.105	0.101	0.105
00:50:00	0.086	0.086	0.086	0.086	0.086	0.086	0.085	0.088	0.085	0.085	0.085	0.097	0.119	0.117	0.12	0.11	0.122	0.105	0.118	0.117	0.118	0.106	0.106	0.105	0.128	0.117	0.117	0.107	0.107	0.107	0.115	0.116	0.116	0.107	0.104	0.104	0.117	0.118	0.117	0.105	0.105	0.098	0.104	0.111	0.105	0.095	0.105	0.102	0.107
01:00:00	0.086	0.086	0.086	0.086	0.086	0.086	0.085	0.088	0.086	0.085	0.085	0.094	0.122	0.119	0.125	0.111	0.127	0.107	0.125	0.123	0.123	0.109	0.108	0.105	0.132	0.121	0.12	0.11	0.108	0.11	0.119	0.121	0.119	0.11	0.106	0.104	0.122	0.122	0.121	0.107	0.106	0.099	0.106	0.114	0.107	0.095	0.106	0.103	0.108
01:10:00	0.086	0.086	0.086	0.086	0.086	0.086	0.085	0.088	0.086	0.085	0.085	0.091	0.127	0.124	0.129	0.112	0.128	0.108	0.131	0.129	0.126	0.112	0.109	0.107	0.138	0.128	0.124	0.112	0.108	0.112	0.125	0.127	0.123	0.113	0.11	0.106	0.127	0.127	0.124	0.108	0.107	0.1	0.109	0.118	0.11	0.095	0.107	0.104	0.111
01:20:00	0.086	0.086	0.086	0.086	0.086	0.086	0.085	0.088	0.086	0.085	0.085	0.094	0.133	0.13	0.133	0.114	0.122	0.109	0.136	0.134	0.131	0.115	0.11	0.106	0.145	0.134	0.129	0.116	0.11	0.113	0.13	0.133	0.126	0.116	0.108	0.109	0.133	0.132	0.129	0.111	0.108	0.101	0.113	0.122	0.112	0.094	0.108	0.104	0.116
01:30:00	0.086	0.086	0.086	0.086	0.086	0.086	0.085	0.088	0.086	0.085	0.085	0.099	0.14	0.137	0.137	0.116	0.109	0.109	0.144	0.14	0.134	0.117	0.111	0.107	0.151	0.141	0.133	0.117	0.112	0.114	0.138	0.141	0.13	0.117	0.11	0.112	0.14	0.138	0.133	0.112	0.109	0.101	0.118	0.129	0.113	0.095	0.108	0.105	0.124
01:40:00	0.086	0.086	0.086	0.086	0.086	0.086	0.085	0.088	0.086	0.085	0.085	0.102	0.15	0.145	0.142	0.117	0.11	0.111	0.154	0.148	0.138	0.119	0.111	0.109	0.158	0.15	0.137	0.119	0.113	0.115	0.147	0.148	0.135	0.118	0.11	0.113	0.15	0.145	0.139	0.114	0.11	0.102	0.125	0.136	0.117	0.097	0.109	0.105	0.134
01:50:00	0.086	0.086	0.086	0.086	0.086	0.086	0.085	0.088	0.086	0.085	0.085	0.1	0.161	0.158	0.147	0.119	0.111	0.113	0.167	0.161	0.141	0.12	0.113	0.11	0.163	0.16	0.144	0.12	0.114	0.115	0.162	0.157	0.139	0.118	0.111	0.116	0.163	0.154	0.146	0.114	0.111	0.103	0.135	0.145	0.12	0.099	0.109	0.105	0.142
02:00:00	0.086	0.086	0.086	0.086	0.086	0.086	0.085	0.088	0.086	0.085	0.085	0.098	0.177	0.171	0.154	0.121	0.111	0.113	0.187	0.172	0.147	0.122	0.113	0.111	0.188	0.177	0.149	0.122	0.115	0.116	0.179	0.17	0.144	0.119	0.112	0.116	0.18	0.171	0.157	0.116	0.113	0.103	0.147	0.158	0.124	0.1	0.11	0.106	0.153
02:10:00	0.086	0.086	0.086	0.086	0.086	0.086	0.085	0.088	0.086	0.085	0.085	0.099	0.193	0.189	0.166	0.122	0.112	0.111	0.203	0.188	0.15	0.124	0.114	0.112	0.2	0.192	0.154	0.123	0.115	0.117	0.196	0.184	0.15	0.12	0.112	0.116	0.197	0.189	0.161	0.118	0.113	0.104	0.159	0.17	0.129	0.101	0.11	0.106	0.166
02:20:00	0.086	0.086	0.086	0.086	0.086	0.086	0.085	0.088	0.086	0.085	0.085	0.096	0.22	0.206	0.176	0.125	0.112	0.111	0.228	0.204	0.157	0.125	0.115	0.113	0.23	0.212	0.166	0.125	0.117	0.118	0.216	0.203	0.158	0.122	0.113	0.117	0.223	0.214	0.169	0.12	0.113	0.104	0.176	0.189	0.133	0.101	0.11	0.106	0.181
02:30:00	0.086	0.086	0.086	0.086	0.086	0.086	0.085	0.088	0.086	0.085	0.085	0.099	0.245	0.231	0.185	0.126	0.113	0.111	0.251	0.229	0.168	0.126	0.116	0.116	0.248	0.238	0.181	0.127	0.116	0.119	0.238	0.229	0.168	0.122	0.112	0.117	0.243	0.238	0.18	0.119	0.113	0.105	0.191	0.21	0.139	0.103	0.111	0.106	0.196
02:40:00	0.086	0.086	0.086	0.086	0.086	0.086	0.085	0.088	0.086	0.085	0.085	0.094	0.262	0.253	0.195	0.128	0.114	0.112	0.27	0.247	0.18	0.128	0.116	0.116	0.268	0.259	0.19	0.128	0.117	0.12	0.256	0.244	0.179	0.124	0.113	0.12	0.261	0.256	0.19	0.123	0.114	0.105	0.209	0.227	0.144	0.103	0.111	0.107	0.213
02:50:00	0.086	0.086	0.086	0.086	0.086	0.086	0.085	0.089	0.086	0.085	0.085	0.094	0.287	0.272	0.209	0.129	0.115	0.113	0.292	0.261	0.189	0.131	0.117	0.117	0.29	0.278	0.198	0.13	0.117	0.121	0.281	0.261	0.187	0.128	0.114	0.122	0.279	0.276	0.205	0.125	0.116	0.105	0.223	0.245	0.149	0.104	0.112	0.107	0.228
03:00:00	0.087	0.086	0.086	0.086	0.086	0.086	0.085	0.089	0.086	0.085	0.085	0.096	0.307	0.289	0.22	0.131	0.116	0.114	0.305	0.283	0.195	0.132	0.118	0.118	0.306	0.294	0.218	0.132	0.117	0.122	0.296	0.283	0.194	0.13	0.115	0.122	0.293	0.295	0.203	0.128	0.116	0.107	0.233	0.26	0.154	0.104	0.111	0.108	0.233
03:10:00	0.086	0.086	0.086	0.086	0.086	0.086	0.085	0.089	0.086	0.085	0.085	0.095	0.323	0.304	0.232	0.133	0.115	0.114	0.328	0.295	0.204	0.133	0.118	0.119	0.325	0.31	0.224	0.133	0.117	0.121	0.315	0.298	0.205	0.132	0.116	0.123	0.309	0.308	0.215	0.126	0.116	0.106	0.251	0.275	0.161	0.104	0.111	0.108	0.25
03:20:00	0.087	0.086	0.086	0.086	0.086	0.086	0.085	0.089	0.086	0.085	0.085	0.095	0.329	0.318	0.244	0.137	0.116	0.115	0.344	0.314	0.216	0.135	0.119	0.12	0.333	0.324	0.231	0.134	0.117	0.122	0.321	0.306	0.216	0.134	0.117	0.123	0.312	0.318	0.223	0.131	0.117	0.106	0.259	0.288	0.167	0.104	0.111	0.108	0.257
03:30:00	0.087	0.086	0.086	0.086	0.086	0.086	0.085	0.089	0.086	0.085	0.085	0.098	0.329	0.322	0.255	0.136	0.117	0.116	0.353	0.317	0.224	0.136	0.119	0.12	0.346	0.329	0.242	0.135	0.117	0.122	0.33	0.308	0.224	0.136	0.117	0.123	0.317	0.324	0.232	0.132	0.117	0.106	0.27	0.291	0.173	0.105	0.111	0.108	0.267
03:40:00	0.086	0.086	0.086	0.086	0.086	0.086	0.085	0.088	0.086	0.085	0.085	0.098	0.341	0.336	0.268	0.136	0.118	0.117	0.373	0.329	0.232	0.138	0.12	0.121	0.362	0.34	0.261	0.139	0.116	0.123	0.345	0.311	0.233	0.137	0.117	0.124	0.329	0.331	0.242	0.132	0.117	0.106	0.284	0.303	0.178	0.105	0.111	0.109	0.281
03:50:00	0.086	0.086	0.086	0.086	0.086	0.086	0.085	0.089	0.086	0.085	0.085	0.096	0.352	0.354	0.275	0.138	0.118	0.119	0.392	0.355	0.24	0.139	0.12	0.122	0.375	0.36	0.268	0.138	0.118	0.122	0.362	0.322	0.24	0.139	0.119	0.124	0.351	0.346	0.25	0.136	0.118	0.107	0.299	0.307	0.183	0.106	0.112	0.109	0.294
04:00:00	0.086	0.086	0.086	0.086	0.086	0.086	0.085	0.089	0.086	0.085	0.085	0.101	0.37	0.372	0.284	0.144	0.118	0.122	0.409	0.37	0.247	0.14	0.121	0.123	0.401	0.377	0.279	0.142	0.117	0.123	0.367	0.33	0.248	0.142	0.12	0.124	0.354	0.366	0.262	0.134	0.118	0.107	0.312	0.315	0.189	0.108	0.111	0.11	0.314
04:10:00	0.086	0.086	0.086	0.086	0.086	0.086	0.085	0.089	0.086	0.085	0.085	0.096	0.388	0.388	0.293	0.141	0.119	0.122	0.432	0.381	0.255	0.141	0.121	0.124	0.419	0.397	0.29	0.139	0.118	0.124	0.39	0.338	0.258	0.147	0.121	0.124	0.364	0.38	0.272	0.14	0.117	0.107	0.33	0.318	0.194	0.106	0.112	0.11	0.341
04:20:00	0.087	0.086	0.086	0.086	0.086	0.086	0.085	0.089	0.086	0.085	0.085	0.099	0.407	0.401	0.301	0.142	0.12	0.123	0.446	0.394	0.263	0.142	0.122	0.124	0.424	0.425	0.298	0.141	0.118	0.127	0.416	0.359	0.266	0.149	0.122	0.125	0.386	0.409	0.278	0.141	0.119	0.108	0.332	0.327	0.201	0.106	0.112	0.11	0.342
04:30:00	0.087	0.086	0.086	0.086	0.086	0.086	0.085	0.088	0.086	0.085	0.085	0.098	0.433	0.427	0.309	0.143	0.121	0.123	0.462	0.42	0.271	0.143	0.123	0.125	0.443	0.449	0.299	0.141	0.117	0.127	0.425	0.384	0.274	0.151	0.123	0.126	0.362	0.402	0.286	0.141	0.119	0.107	0.352	0.334	0.203	0.107	0.112	0.111	0.366
04:40:00	0.086	0.086	0.086	0.086	0.086	0.086	0.085	0.088	0.086	0.085	0.085	0.097	0.484	0.456	0.314	0.147	0.122	0.124	0.489	0.436	0.278	0.144	0.123	0.125	0.459	0.46	0.311	0.143	0.119	0.128	0.467	0.398	0.28	0.151	0.122	0.126	0.37	0.458	0.289	0.144	0.119	0.108	0.377	0.353	0.208	0.108	0.113	0.112	0.386
04:50:00	0.086	0.086	0.086	0.086	0.086	0.086	0.085	0.089	0.086	0.085	0.085	0.095	0.466	0.477	0.325	0.152	0.122	0.125	0.512	0.46	0.284	0.144	0.124	0.126	0.456	0.483	0.318	0.144	0.118	0.129	0.459	0.42	0.285	0.152	0.123	0.126	0.43	0.484	0.288	0.146	0.119	0.108	0.383	0.399	0.213	0.108	0.113	0.112	0.398
05:00:00	0.086	0.086	0.086	0.086	0.086	0.086	0.085	0.089	0.086	0.085	0.085	0.099	0.521	0.504	0.332	0.146	0.123	0.126	0.542	0.48	0.29	0.145	0.125	0.128	0.468	0.525	0.317	0.149	0.119	0.129	0.452	0.438	0.29	0.154	0.125	0.127	0.482	0.464	0.292	0.15	0.118	0.109	0.405	0.416	0.22	0.108	0.114	0.113	0.418
05:10:00	0.086	0.086	0.086	0.086	0.086	0.086	0.085	0.089	0.086	0.085	0.085	0.098	0.49	0.51	0.338	0.148	0.124	0.125	0.559	0.509	0.296	0.146	0.125	0.128	0.504	0.544	0.333	0.146	0.12	0.132	0.474	0.458	0.296	0.156	0.125	0.128	0.507	0.494	0.302	0.149	0.119	0.109	0.422	0.438	0.225	0.109	0.115	0.113	0.446
05:20:00	0.086	0.086	0.086	0.086	0.086	0.086	0.085	0.089	0.086	0.085	0.085	0.095	0.491	0.532	0.358	0.15	0.125	0.128	0.578	0.529	0.3	0.148	0.126	0.131	0.547	0.561	0.338	0.148	0.121	0.127	0.522	0.47	0.301	0.158	0.125	0.129	0.546	0.501	0.305	0.15	0.12	0.109	0.445	0.461	0.229	0.111	0.116	0.114	0.462
05:30:00	0.086	0.086	0.086	0.086	0.086	0.086	0.085	0.088	0.086	0.085	0.085	0.095	0.562	0.547	0.374	0.152	0.125	0.129	0.63	0.547	0.308	0.148	0.126	0.131	0.602	0.571	0.37	0.148	0.122	0.126	0.546	0.51	0.306	0.159	0.126	0.131	0.581	0.555	0.31	0.154	0.119	0.109	0.497	0.521	0.234	0.111	0.116	0.114	0.504
05:40:00	0.087	0.086	0.086	0.086	0.086	0.086	0.086	0.089	0.086	0.085	0.085	0.093	0.575	0.57	0.383	0.153	0.126	0.13	0.681	0.571	0.314	0.148	0.127	0.13	0.615	0.581	0.38	0.153	0.122	0.127	0.57	0.544	0.313	0.161	0.128	0.13	0.601	0.575	0.313	0.155	0.119	0.11	0.524	0.579	0.238	0.11	0.116	0.115	0.552
05:50:00	0.086	0.086	0.086	0.086	0.086	0.086	0.085	0.089	0.086	0.085	0.085	0.097	0.598	0.616	0.392	0.153	0.127	0.13	0.705	0.592	0.321	0.15	0.127	0.13	0.626	0.594	0.37	0.151	0.124	0.126	0.618	0.575	0.32	0.162	0.129	0.132	0.62	0.622	0.321	0.153	0.12	0.11	0.504	0.611	0.243	0.111	0.116	0.114	0.51
06:00:00	0.087	0.086	0.086	0.086	0.086	0.086	0.085	0.089	0.086	0.085	0.085	0.102	0.617	0.654	0.406	0.154	0.127	0.133	0.712	0.625	0.329	0.151	0.127	0.131	0.675	0.624	0.391	0.151	0.124	0.128	0.717	0.609	0.326	0.162	0.129	0.133	0.646	0.61	0.334	0.154	0.121	0.11	0.534	0.696	0.248	0.112	0.116	0.114	0.541
06:10:00	0.087	0.086	0.086	0.086	0.086	0.086	0.085	0.089	0.086	0.085	0.085	0.095	0.603	0.703	0.426	0.156	0.127	0.133	0.729	0.65	0.336	0.151	0.128	0.132	0.751	0.656	0.394	0.157	0.125	0.129	0.773	0.63	0.331	0.164	0.129	0.134	0.674	0.634	0.339	0.157	0.121	0.111	0.54	0.763	0.254	0.111	0.116	0.115	0.545
06:20:00	0.086	0.086	0.086	0.086	0.086	0.086	0.085	0.089	0.086	0.085	0.085	0.09	0.647	0.673	0.439	0.159	0.129	0.133	0.771	0.673	0.344	0.152	0.129	0.132	0.709	0.668	0.404	0.152	0.125	0.129	0.782	0.662	0.34	0.164	0.129	0.134	0.717	0.675	0.343	0.156	0.122	0.111	0.569	0.872	0.263	0.111	0.117	0.115	0.674
06:30:00	0.087	0.086	0.086	0.086	0.086	0.086	0.085	0.089	0.086	0.085	0.085	0.092	0.685	0.715	0.452	0.162	0.129	0.134	0.787	0.679	0.349	0.153	0.128	0.134	0.766	0.705	0.418	0.155	0.125	0.129	0.795	0.684	0.346	0.165	0.131	0.135	0.76	0.721	0.356	0.157	0.123	0.111	0.573	0.636	0.265	0.111	0.118	0.116	0.556
06:40:00	0.087	0.086	0.086	0.086	0.086	0.086	0.085	0.089	0.086	0.085	0.085	0.097	0.72	0.754	0.466	0.162	0.13	0.135	0.791	0.704	0.355	0.153	0.13	0.134	0.749	0.718	0.432	0.156	0.126	0.128	0.795	0.687	0.351	0.166	0.131	0.136	0.775	0.739	0.363	0.162	0.122	0.112	0.586	0.903	0.271	0.112	0.118	0.116	0.586
06:50:00	0.087	0.086	0.086	0.086	0.086	0.086	0.086	0.089	0.086	0.085	0.085	0.095	0.753	0.787	0.485	0.162	0.13	0.136	0.787	0.711	0.364	0.154	0.131	0.134	0.795	0.747	0.449	0.159	0.129	0.128	0.828	0.723	0.359	0.168	0.131	0.137	0.789	0.74	0.367	0.161	0.124	0.111	0.593	0.975	0.286	0.112	0.119	0.117	0.589
07:00:00	0.087	0.086	0.086	0.086	0.086	0.086	0.085	0.088	0.086	0.085	0.085	0.087	0.76	0.822	0.5	0.162	0.132	0.136	0.787	0.721	0.368	0.154	0.131	0.135	0.805	0.76	0.455	0.158	0.128	0.128	0.878	0.782	0.364	0.169	0.132	0.14	0.797	0.769	0.385	0.156	0.123	0.112	0.697	1.017	0.296	0.114	0.118	0.117	0.635
07:10:00	0.086	0.086	0.086	0.086	0.086	0.086	0.085	0.089	0.086	0.085	0.085	0.103	0.796	0.838	0.517	0.16	0.135	0.136	0.815	0.73	0.372	0.155	0.131	0.135	0.846	0.783	0.462	0.161	0.129	0.13	0.882	0.799	0.372	0.169	0.133	0.14	0.84	0.762	0.389	0.159	0.123	0.112	0.642	1.067	0.321	0.112	0.119	0.117	0.632
07:20:00	0.087	0.086	0.086	0.086	0.086	0.086	0.086	0.089	0.086	0.085	0.085	0.093	0.812	0.861	0.541	0.162	0.133	0.136	0.858	0.737	0.383	0.156	0.131	0.135	0.911	0.801	0.476	0.162	0.129	0.13	0.872	0.832	0.383	0.17	0.133	0.141	0.954	0.816	0.412	0.159	0.126	0.112	0.704	1.074	0.311	0.115	0.119	0.118	0.626
07:30:00	0.086	0.086	0.086	0.086	0.086	0.086	0.086	0.089	0.086	0.085	0.085	0.099	0.838	0.887	0.559	0.163	0.134	0.137	0.876	0.797	0.393	0.157	0.132	0.136	0.837	0.838	0.498	0.16	0.13	0.132	0.823	0.871	0.396	0.171	0.134	0.14	0.919	0.824	0.422	0.16	0.126	0.112	0.602	1.089	0.347	0.114	0.12	0.118	0.622
07:40:00	0.086	0.086	0.086	0.086	0.086	0.086	0.085	0.089	0.086	0.086	0.085	0.086	0.858	0.921	0.57	0.164	0.134	0.138	0.87	0.865	0.404	0.157	0.132	0.136	0.863	0.851	0.522	0.163	0.131	0.131	0.835	0.886	0.4	0.172	0.134	0.141	0.943	0.826	0.435	0.165	0.125	0.112	0.666	1.136	0.319	0.114	0.12	0.118	0.634
07:50:00	0.086	0.086	0.086	0.086	0.086	0.086	0.086	0.089	0.086	0.085	0.085	0.095	0.875	0.934	0.579	0.168	0.134	0.138	0.897	0.881	0.416	0.157	0.132	0.137	0.88	0.85	0.534	0.164	0.131	0.132	0.856	0.896	0.414	0.173	0.135	0.142	0.962	0.827	0.451	0.163	0.125	0.113	0.667	1.139	0.331	0.114	0.12	0.119	0.72
08:00:00	0.087	0.086	0.086	0.086	0.086	0.086	0.085	0.089	0.086	0.085	0.085	0.097	0.885	0.935	0.598	0.168	0.133	0.138	0.893	0.91	0.421	0.158	0.133	0.136	0.881	0.877	0.554	0.168	0.132	0.132	0.846	0.903	0.426	0.174	0.135	0.142	0.995	0.848	0.469	0.163	0.131	0.112	0.671	1.137	0.287	0.115	0.121	0.119	0.766
08:10:00	0.086	0.086	0.086	0.086	0.086	0.086	0.086	0.089	0.086	0.085	0.085	0.094	0.919	0.935	0.612	0.168	0.133	0.139	0.9	0.913	0.432	0.159	0.133	0.137	0.893	0.894	0.58	0.169	0.132	0.131	0.853	0.912	0.436	0.175	0.135	0.143	0.995	0.845	0.471	0.163	0.131	0.113	0.667	1.145	0.317	0.115	0.121	0.119	0.7
08:20:00	0.086	0.086	0.086	0.086	0.086	0.086	0.086	0.089	0.086	0.085	0.085	0.092	0.917	0.93	0.622	0.17	0.132	0.141	0.912	0.917	0.45	0.159	0.135	0.137	0.892	0.903	0.588	0.162	0.133	0.132	0.882	0.909	0.445	0.175	0.136	0.144	0.989	0.881	0.485	0.163	0.133	0.113	0.706	1.147	0.305	0.115	0.121	0.12	0.711
08:30:00	0.087	0.086	0.086	0.086	0.086	0.086	0.086	0.089	0.086	0.085	0.085	0.089	0.921	0.925	0.638	0.171	0.133	0.142	0.904	0.914	0.459	0.161	0.135	0.138	0.897	0.905	0.601	0.165	0.133	0.138	0.874	0.915	0.462	0.176	0.137	0.143	0.992	0.884	0.506	0.164	0.131	0.113	0.665	1.135	0.36	0.115	0.122	0.12	0.724
08:40:00	0.087	0.086	0.086	0.086	0.086	0.086	0.086	0.089	0.086	0.085	0.085	0.085	0.931	0.923	0.641	0.168	0.133	0.141	0.9	0.921	0.467	0.162	0.136	0.138	0.886	0.909	0.619	0.168	0.133	0.137	0.873	0.926	0.475	0.176	0.136	0.144	0.991	0.898	0.511	0.165	0.13	0.114	0.699	1.129	0.365	0.116	0.122	0.12	0.688
08:50:00	0.087	0.086	0.086	0.086	0.086	0.086	0.086	0.089	0.086	0.085	0.085	0.096	0.935	0.93	0.668	0.171	0.134	0.141	0.903	0.928	0.486	0.162	0.135	0.138	0.881	0.925	0.639	0.169	0.135	0.137	0.878	0.931	0.484	0.177	0.136	0.145	0.99	0.905	0.527	0.163	0.13	0.114	0.775	1.126	0.354	0.116	0.122	0.121	0.758
09:00:00	0.087	0.086	0.086	0.086	0.086	0.086	0.085	0.089	0.086	0.085	0.085	0.09	0.948	0.928	0.674	0.172	0.133	0.142	0.932	0.933	0.492	0.162	0.137	0.139	0.883	0.93	0.641	0.167	0.136	0.137	0.882	0.934	0.492	0.177	0.137	0.145	0.975	0.912	0.546	0.164	0.133	0.114	0.699	1.116	0.358	0.117	0.123	0.121	0.792
09:10:00	0.087	0.086	0.086	0.086	0.086	0.086	0.086	0.089	0.086	0.086	0.085	0.1	0.937	0.924	0.687	0.171	0.134	0.141	0.933	0.935	0.499	0.163	0.14	0.139	0.882	0.93	0.654	0.17	0.138	0.139	0.871	0.928	0.511	0.179	0.137	0.147	0.982	0.903	0.559	0.169	0.133	0.115	0.734	1.112	0.392	0.117	0.123	0.122	0.71
09:20:00	0.087	0.086	0.086	0.086	0.086	0.086	0.086	0.089	0.086	0.086	0.085	0.095	0.942	0.924	0.689	0.173	0.134	0.144	0.947	0.937	0.514	0.164	0.14	0.139	0.895	0.937	0.676	0.178	0.138	0.14	0.887	0.929	0.521	0.18	0.137	0.146	0.981	0.898	0.573	0.169	0.136	0.114	0.738	1.106	0.371	0.121	0.123	0.122	0.808
09:30:00	0.087	0.086	0.086	0.086	0.086	0.086	0.086	0.089	0.086	0.085	0.085	0.093	0.944	0.917	0.704	0.172	0.135	0.143	0.93	0.938	0.525	0.164	0.139	0.14	0.914	0.956	0.679	0.175	0.139	0.14	0.895	0.923	0.534	0.18	0.138	0.146	0.98	0.907	0.601	0.167	0.137	0.114	0.757	1.098	0.407	0.117	0.123	0.121	0.815
09:40:00	0.087	0.086	0.086	0.086	0.086	0.086	0.086	0.089	0.086	0.085	0.085	0.102	0.95	0.914	0.711	0.174	0.135	0.145	0.928	0.94	0.533	0.164	0.139	0.14	0.964	0.959	0.689	0.169	0.139	0.141	0.897	0.931	0.545	0.181	0.138	0.146	0.98	0.899	0.615	0.168	0.138	0.114	0.77	1.087	0.397	0.119	0.123	0.123	0.786
09:50:00	0.087	0.086	0.086	0.086	0.086	0.086	0.086	0.089	0.086	0.086	0.085	0.092	0.94	0.905	0.727	0.179	0.134	0.143	0.93	0.943	0.558	0.165	0.141	0.142	0.941	0.954	0.697	0.178	0.14	0.142	0.887	0.934	0.558	0.182	0.138	0.147	0.977	0.896	0.624	0.17	0.138	0.115	0.831	1.084	0.404	0.118	0.123	0.122	0.763
10:00:00	0.087	0.086	0.086	0.086	0.086	0.086	0.086	0.089	0.086	0.085	0.085	0.088	0.937	0.902	0.729	0.176	0.135	0.144	0.925	0.94	0.568	0.166	0.139	0.142	0.923	0.962	0.704	0.172	0.14	0.141	0.89	0.931	0.564	0.182	0.138	0.149	0.963	0.903	0.639	0.167	0.138	0.115	0.736	1.073	0.406	0.118	0.124	0.122	0.858
10:10:00	0.087	0.086	0.086	0.086	0.086	0.086	0.086	0.089	0.086	0.085	0.085	0.089	0.933	0.899	0.734	0.18	0.135	0.144	0.923	0.939	0.573	0.166	0.14	0.142	0.948	0.965	0.709	0.178	0.14	0.142	0.889	0.928	0.58	0.183	0.138	0.149	0.957	0.896	0.645	0.17	0.138	0.115	0.816	1.064	0.432	0.119	0.124	0.122	0.709
10:20:00	0.087	0.086	0.086	0.087	0.086	0.086	0.086	0.089	0.086	0.085	0.085	0.089	0.932	0.894	0.724	0.177	0.136	0.144	0.921	0.937	0.584	0.166	0.139	0.141	0.94	0.976	0.714	0.175	0.141	0.142	0.897	0.928	0.584	0.184	0.139	0.146	0.948	0.887	0.654	0.171	0.138	0.115	0.767	1.053	0.431	0.119	0.125	0.122	0.86
10:30:00	0.086	0.086	0.086	0.087	0.086	0.086	0.086	0.089	0.086	0.085	0.085	0.085	0.917	0.891	0.722	0.178	0.135	0.145	0.915	0.948	0.593	0.167	0.139	0.144	0.943	0.968	0.714	0.182	0.143	0.142	0.898	0.93	0.592	0.184	0.139	0.138	0.938	0.887	0.665	0.17	0.138	0.115	0.831	1.045	0.426	0.122	0.125	0.123	0.82
10:40:00	0.086	0.086	0.086	0.087	0.086	0.087	0.086	0.089	0.086	0.086	0.085	0.09	0.91	0.885	0.708	0.18	0.136	0.143	0.918	0.936	0.598	0.167	0.14	0.143	0.938	0.963	0.716	0.176	0.142	0.143	0.891	0.921	0.6	0.186	0.139	0.153	0.934	0.883	0.665	0.174	0.14	0.117	0.845	1.036	0.425	0.121	0.125	0.123	0.755
10:50:00	0.086	0.086	0.086	0.087	0.086	0.086	0.086	0.089	0.086	0.085	0.085	0.095	0.907	0.884	0.704	0.177	0.136	0.145	0.934	0.925	0.607	0.168	0.14	0.144	0.951	0.963	0.714	0.175	0.143	0.143	0.903	0.924	0.604	0.186	0.14	0.152	0.944	0.884	0.673	0.171	0.142	0.115	0.769	1.03	0.448	0.121	0.125	0.123	0.859
11:00:00	0.086	0.086	0.086	0.088	0.086	0.086	0.086	0.089	0.086	0.085	0.085	0.09	0.895	0.882	0.701	0.179	0.137	0.145	0.931	0.932	0.612	0.169	0.14	0.144	0.942	0.965	0.712	0.175	0.143	0.144	0.893	0.921	0.629	0.187	0.14	0.156	0.932	0.89	0.673	0.171	0.141	0.116	0.932	1.026	0.442	0.121	0.125	0.123	0.867
11:10:00	0.086	0.086	0.086	0.088	0.086	0.086	0.086	0.089	0.086	0.086	0.085	0.091	0.888	0.877	0.71	0.183	0.138	0.145	0.93	0.938	0.622	0.169	0.139	0.143	0.93	0.965	0.709	0.185	0.143	0.142	0.885	0.92	0.623	0.188	0.14	0.147	0.922	0.906	0.672	0.172	0.142	0.116	0.763	1.011	0.444	0.125	0.125	0.123	0.888
11:20:00	0.086	0.086	0.086	0.088	0.086	0.087	0.086	0.089	0.086	0.085	0.085	0.095	0.88	0.877	0.694	0.18	0.138	0.145	0.933	0.932	0.625	0.171	0.14	0.144	0.948	0.965	0.705	0.179	0.144	0.144	0.873	0.917	0.629	0.188	0.14	0.146	0.922	0.885	0.676	0.18	0.14	0.116	0.764	1.004	0.434	0.122	0.125	0.124	0.814
11:30:00	0.086	0.086	0.086	0.089	0.086	0.086	0.086	0.089	0.086	0.086	0.085	0.097	0.876	0.872	0.694	0.183	0.138	0.145	0.934	0.928	0.63	0.17	0.139	0.144	0.94	0.956	0.701	0.172	0.144	0.144	0.887	0.914	0.641	0.189	0.141	0.138	0.922	0.887	0.671	0.174	0.141	0.116	0.746	1.003	0.456	0.124	0.125	0.123	0.913
11:40:00	0.086	0.086	0.086	0.089	0.086	0.086	0.086	0.089	0.086	0.086	0.085	0.089	0.872	0.87	0.692	0.179	0.139	0.145	0.935	0.929	0.637	0.171	0.139	0.144	0.929	0.953	0.699	0.184	0.145	0.144	0.885	0.908	0.635	0.189	0.141	0.137	0.917	0.891	0.67	0.176	0.141	0.117	0.938	0.991	0.505	0.122	0.125	0.123	0.844
11:50:00	0.086	0.086	0.086	0.09	0.086	0.087	0.086	0.089	0.086	0.086	0.085	0.095	0.858	0.865	0.693	0.188	0.138	0.144	0.931	0.926	0.641	0.17	0.14	0.144	0.918	0.949	0.695	0.178	0.145	0.144	0.886	0.903	0.634	0.19	0.141	0.155	0.914	0.891	0.672	0.174	0.142	0.116	0.768	0.985	0.452	0.124	0.125	0.123	0.905
12:00:00	0.086	0.086	0.086	0.091	0.086	0.087	0.086	0.089	0.086	0.086	0.085	0.09	0.854	0.86	0.686	0.185	0.139	0.144	0.927	0.926	0.643	0.172	0.14	0.143	0.927	0.946	0.69	0.179	0.145	0.142	0.883	0.906	0.636	0.191	0.14	0.148	0.914	0.89	0.668	0.175	0.142	0.116	0.911	0.979	0.444	0.123	0.125	0.124	0.874
12:10:00	0.086	0.086	0.086	0.093	0.086	0.086	0.086	0.089	0.086	0.086	0.085	0.094	0.85	0.853	0.688	0.181	0.138	0.145	0.927	0.923	0.644	0.173	0.14	0.142	0.931	0.942	0.687	0.183	0.145	0.141	0.882	0.896	0.645	0.192	0.141	0.148	0.901	0.872	0.666	0.179	0.142	0.116	0.909	0.976	0.433	0.122	0.126	0.123	0.865
12:20:00	0.086	0.086	0.086	0.094	0.086	0.086	0.086	0.089	0.086	0.086	0.085	0.086	0.847	0.848	0.681	0.187	0.139	0.145	0.927	0.923	0.644	0.174	0.14	0.142	0.936	0.939	0.683	0.185	0.147	0.142	0.886	0.892	0.644	0.193	0.141	0.157	0.883	0.876	0.663	0.181	0.143	0.116	0.845	0.967	0.435	0.125	0.127	0.124	0.871
12:30:00	0.086	0.086	0.086	0.097	0.086	0.087	0.086	0.089	0.086	0.086	0.085	0.086	0.847	0.841	0.689	0.187	0.139	0.144	0.933	0.933	0.643	0.176	0.14	0.142	0.917	0.939	0.684	0.182	0.145	0.142	0.891	0.896	0.633	0.195	0.142	0.157	0.892	0.868	0.66	0.18	0.143	0.117	0.784	0.964	0.477	0.127	0.125	0.124	0.899
12:40:00	0.086	0.086	0.086	0.1	0.086	0.086	0.086	0.089	0.086	0.086	0.085	0.085	0.848	0.842	0.68	0.186	0.14	0.145	0.929	0.924	0.639	0.176	0.141	0.142	0.912	0.937	0.68	0.182	0.146	0.142	0.887	0.888	0.635	0.194	0.141	0.155	0.892	0.873	0.662	0.181	0.144	0.117	0.778	0.957	0.428	0.129	0.125	0.124	0.877
12:50:00	0.086	0.086	0.086	0.103	0.086	0.087	0.086	0.089	0.086	0.086	0.085	0.09	0.84	0.841	0.673	0.184	0.14	0.145	0.935	0.923	0.638	0.177	0.141	0.142	0.916	0.933	0.683	0.183	0.147	0.143	0.883	0.883	0.628	0.196	0.142	0.148	0.892	0.868	0.656	0.181	0.144	0.117	0.826	0.954	0.431	0.131	0.126	0.124	0.843
13:00:00	0.086	0.086	0.086	0.108	0.086	0.087	0.086	0.089	0.086	0.086	0.085	0.099	0.83	0.837	0.682	0.185	0.14	0.144	0.924	0.935	0.633	0.178	0.14	0.144	0.906	0.932	0.682	0.189	0.149	0.143	0.882	0.881	0.626	0.197	0.142	0.147	0.889	0.874	0.656	0.186	0.145	0.117	0.847	0.949	0.427	0.126	0.126	0.124	0.845
13:10:00	0.086	0.086	0.086	0.115	0.086	0.087	0.086	0.089	0.086	0.086	0.085	0.086	0.829	0.835	0.671	0.19	0.141	0.145	0.915	0.922	0.634	0.181	0.141	0.145	0.907	0.933	0.683	0.184	0.148	0.142	0.897	0.887	0.625	0.199	0.142	0.148	0.88	0.865	0.66	0.184	0.146	0.117	0.824	0.943	0.418	0.13	0.126	0.124	0.826
13:20:00	0.086	0.086	0.086	0.123	0.086	0.087	0.086	0.089	0.086	0.086	0.085	0.1	0.822	0.831	0.669	0.195	0.141	0.145	0.916	0.923	0.628	0.181	0.142	0.15	0.895	0.926	0.679	0.191	0.148	0.143	0.88	0.872	0.619	0.2	0.143	0.15	0.873	0.868	0.656	0.188	0.145	0.118	0.857	0.939	0.418	0.131	0.126	0.124	0.864
13:30:00	0.086	0.086	0.086	0.134	0.086	0.087	0.086	0.089	0.086	0.086	0.085	0.096	0.828	0.83	0.667	0.192	0.141	0.144	0.933	0.925	0.625	0.183	0.142	0.149	0.9	0.925	0.686	0.187	0.149	0.143	0.893	0.867	0.615	0.202	0.143	0.143	0.873	0.862	0.658	0.19	0.145	0.117	0.847	0.932	0.421	0.13	0.126	0.124	0.774
13:40:00	0.086	0.086	0.086	0.145	0.086	0.087	0.086	0.089	0.086	0.086	0.085	0.086	0.827	0.827	0.665	0.198	0.141	0.145	0.943	0.917	0.621	0.185	0.142	0.146	0.914	0.922	0.677	0.188	0.148	0.145	0.896	0.86	0.615	0.203	0.144	0.151	0.882	0.862	0.653	0.191	0.145	0.117	0.853	0.924	0.406	0.133	0.126	0.123	0.853
13:50:00	0.086	0.086	0.086	0.158	0.086	0.087	0.086	0.089	0.086	0.086	0.085	0.098	0.843	0.826	0.663	0.189	0.141	0.144	0.946	0.918	0.617	0.188	0.142	0.146	0.934	0.916	0.676	0.19	0.149	0.145	0.9	0.864	0.607	0.205	0.143	0.15	0.879	0.857	0.648	0.19	0.148	0.117	0.901	0.919	0.406	0.135	0.126	0.124	0.811
14:00:00	0.086	0.086	0.086	0.175	0.086	0.087	0.086	0.089	0.086	0.086	0.085	0.097	0.834	0.827	0.662	0.196	0.141	0.144	0.95	0.911	0.612	0.189	0.142	0.144	0.947	0.917	0.673	0.2	0.149	0.146	0.913	0.864	0.604	0.208	0.143	0.15	0.872	0.858	0.649	0.193	0.148	0.117	0.903	0.916	0.419	0.137	0.126	0.124	0.957
14:10:00	0.086	0.086	0.086	0.196	0.086	0.087	0.086	0.089	0.086	0.086	0.085	0.096	0.824	0.824	0.659	0.194	0.14	0.145	0.961	0.91	0.609	0.191	0.143	0.145	0.962	0.913	0.673	0.193	0.149	0.146	0.929	0.856	0.603	0.209	0.143	0.149	0.872	0.859	0.676	0.19	0.147	0.117	0.922	0.912	0.4	0.142	0.127	0.125	0.868
14:20:00	0.086	0.086	0.086	0.211	0.086	0.087	0.086	0.089	0.086	0.086	0.085	0.094	0.837	0.821	0.668	0.2	0.141	0.144	0.958	0.908	0.604	0.194	0.143	0.146	0.963	0.912	0.678	0.195	0.151	0.147	0.926	0.853	0.597	0.212	0.144	0.158	0.87	0.857	0.679	0.194	0.128	0.118	0.787	0.909	0.415	0.146	0.127	0.125	0.853
14:30:00	0.086	0.086	0.086	0.23	0.086	0.087	0.086	0.089	0.086	0.086	0.085	0.099	0.83	0.817	0.657	0.206	0.141	0.145	0.963	0.902	0.609	0.199	0.143	0.146	0.966	0.916	0.679	0.203	0.15	0.148	0.928	0.845	0.594	0.216	0.144	0.15	0.862	0.861	0.683	0.194	0.129	0.117	0.889	0.912	0.387	0.149	0.127	0.125	0.877
14:40:00	0.087	0.087	0.086	0.251	0.086	0.087	0.086	0.089	0.086	0.086	0.086	0.089	0.82	0.818	0.655	0.202	0.142	0.145	0.954	0.908	0.596	0.202	0.144	0.145	0.965	0.908	0.676	0.202	0.15	0.147	0.923	0.854	0.589	0.218	0.145	0.151	0.864	0.859	0.679	0.195	0.13	0.117	0.915	0.905	0.405	0.152	0.127	0.125	0.89
14:50:00	0.086	0.086	0.086	0.277	0.086	0.087	0.086	0.089	0.086	0.086	0.086	0.092	0.826	0.821	0.652	0.205	0.143	0.145	0.964	0.895	0.593	0.206	0.143	0.145	0.96	0.904	0.681	0.205	0.15	0.147	0.92	0.854	0.589	0.222	0.145	0.147	0.851	0.854	0.687	0.205	0.133	0.117	0.892	0.904	0.396	0.156	0.127	0.125	0.801
15:00:00	0.086	0.086	0.086	0.289	0.086	0.087	0.086	0.089	0.086	0.086	0.085	0.101	0.825	0.814	0.651	0.205	0.142	0.144	0.968	0.905	0.586	0.21	0.144	0.145	0.959	0.904	0.682	0.208	0.15	0.149	0.922	0.852	0.584	0.224	0.146	0.155	0.847	0.853	0.684	0.201	0.134	0.117	0.832	0.902	0.422	0.158	0.126	0.125	0.917
15:10:00	0.087	0.086	0.086	0.305	0.086	0.087	0.086	0.089	0.086	0.086	0.085	0.092	0.815	0.817	0.655	0.208	0.143	0.144	0.962	0.904	0.581	0.214	0.143	0.145	0.95	0.899	0.681	0.216	0.151	0.15	0.931	0.842	0.587	0.228	0.147	0.134	0.839	0.846	0.678	0.203	0.137	0.117	0.911	0.895	0.384	0.161	0.128	0.125	0.795
15:20:00	0.087	0.086	0.087	0.325	0.086	0.087	0.086	0.089	0.086	0.086	0.085	0.088	0.828	0.815	0.649	0.216	0.144	0.145	0.969	0.899	0.578	0.222	0.143	0.145	0.942	0.893	0.681	0.211	0.152	0.149	0.896	0.846	0.576	0.232	0.147	0.139	0.839	0.84	0.677	0.206	0.143	0.117	0.813	0.898	0.37	0.163	0.126	0.125	0.874
15:30:00	0.087	0.086	0.086	0.336	0.086	0.087	0.086	0.089	0.086	0.086	0.085	0.088	0.817	0.814	0.651	0.216	0.142	0.145	0.971	0.896	0.575	0.227	0.144	0.144	0.943	0.894	0.681	0.217	0.152	0.15	0.889	0.842	0.592	0.236	0.147	0.145	0.843	0.846	0.684	0.21	0.145	0.116	0.817	0.895	0.378	0.166	0.13	0.125	0.871
15:40:00	0.087	0.087	0.087	0.347	0.086	0.087	0.086	0.089	0.086	0.086	0.085	0.095	0.815	0.816	0.65	0.221	0.143	0.144	0.976	0.903	0.57	0.232	0.143	0.145	0.941	0.89	0.68	0.221	0.151	0.15	0.903	0.851	0.57	0.241	0.147	0.157	0.845	0.847	0.676	0.218	0.145	0.116	0.841	0.889	0.366	0.17	0.127	0.125	0.806
15:50:00	0.087	0.087	0.087	0.365	0.086	0.087	0.086	0.089	0.086	0.086	0.085	0.085	0.827	0.813	0.648	0.227	0.144	0.145	0.971	0.901	0.568	0.238	0.144	0.145	0.951	0.888	0.68	0.219	0.153	0.15	0.897	0.848	0.566	0.244	0.148	0.155	0.847	0.844	0.677	0.221	0.147	0.116	0.901	0.893	0.356	0.174	0.126	0.125	0.946
16:00:00	0.087	0.087	0.086	0.379	0.086	0.087	0.086	0.089	0.086	0.086	0.085	0.101	0.82	0.816	0.647	0.226	0.143	0.144	0.961	0.892	0.564	0.243	0.144	0.146	0.942	0.888	0.679	0.222	0.152	0.149	0.9	0.837	0.563	0.248	0.147	0.153	0.841	0.844	0.677	0.221	0.147	0.116	0.834	0.891	0.356	0.18	0.127	0.125	0.83
16:10:00	0.087	0.087	0.087	0.389	0.086	0.087	0.086	0.089	0.086	0.086	0.085	0.1	0.811	0.808	0.646	0.226	0.144	0.144	0.966	0.897	0.56	0.248	0.143	0.145	0.962	0.883	0.679	0.228	0.151	0.15	0.889	0.852	0.561	0.253	0.148	0.151	0.847	0.838	0.677	0.227	0.148	0.116	0.81	0.889	0.36	0.181	0.128	0.124	0.957
16:20:00	0.087	0.087	0.087	0.415	0.086	0.087	0.086	0.089	0.086	0.086	0.085	0.096	0.817	0.812	0.645	0.23	0.144	0.144	0.974	0.878	0.557	0.253	0.144	0.144	0.962	0.877	0.675	0.23	0.153	0.15	0.89	0.843	0.558	0.257	0.148	0.151	0.836	0.831	0.675	0.227	0.148	0.116	0.969	0.894	0.352	0.186	0.126	0.125	0.809
16:30:00	0.087	0.087	0.087	0.464	0.086	0.087	0.086	0.089	0.086	0.086	0.086	0.092	0.829	0.814	0.642	0.232	0.144	0.144	0.976	0.891	0.553	0.26	0.145	0.144	0.948	0.877	0.675	0.235	0.15	0.151	0.902	0.836	0.555	0.259	0.148	0.151	0.847	0.837	0.676	0.226	0.149	0.116	0.814	0.886	0.354	0.192	0.127	0.125	0.887
16:40:00	0.087	0.087	0.087	0.533	0.086	0.087	0.086	0.089	0.086	0.086	0.085	0.091	0.813	0.815	0.646	0.237	0.144	0.144	0.97	0.882	0.554	0.266	0.145	0.145	0.93	0.872	0.676	0.243	0.152	0.15	0.899	0.841	0.555	0.264	0.148	0.151	0.844	0.832	0.674	0.23	0.15	0.116	0.901	0.888	0.347	0.198	0.127	0.124	0.874
16:50:00	0.087	0.087	0.086	0.62	0.086	0.087	0.086	0.089	0.086	0.086	0.086	0.091	0.818	0.806	0.644	0.242	0.145	0.144	0.965	0.876	0.548	0.273	0.145	0.145	0.93	0.872	0.673	0.247	0.152	0.15	0.89	0.843	0.551	0.268	0.149	0.157	0.837	0.832	0.675	0.23	0.15	0.117	0.857	0.886	0.346	0.202	0.127	0.124	0.85
17:00:00	0.087	0.087	0.086	0.667	0.086	0.087	0.086	0.089	0.086	0.086	0.085	0.095	0.817	0.809	0.652	0.246	0.144	0.144	0.967	0.88	0.544	0.281	0.145	0.145	0.92	0.87	0.674	0.251	0.152	0.15	0.902	0.844	0.548	0.273	0.149	0.145	0.847	0.822	0.674	0.232	0.151	0.116	0.804	0.888	0.355	0.206	0.127	0.124	0.899
17:10:00	0.087	0.087	0.087	0.624	0.086	0.087	0.086	0.089	0.086	0.086	0.086	0.095	0.818	0.812	0.651	0.251	0.144	0.144	0.954	0.881	0.542	0.286	0.145	0.142	0.916	0.866	0.689	0.257	0.153	0.15	0.926	0.836	0.548	0.28	0.15	0.148	0.836	0.824	0.675	0.236	0.152	0.115	0.828	0.884	0.34	0.216	0.128	0.125	0.919
17:20:00	0.087	0.087	0.087	0.723	0.086	0.087	0.086	0.089	0.086	0.086	0.086	0.096	0.828	0.81	0.655	0.257	0.145	0.144	0.978	0.872	0.539	0.295	0.145	0.144	0.927	0.86	0.694	0.262	0.154	0.15	0.909	0.855	0.543	0.284	0.15	0.147	0.85	0.82	0.676	0.24	0.152	0.115	0.8	0.889	0.338	0.229	0.128	0.124	0.856
17:30:00	0.087	0.087	0.087	0.776	0.086	0.087	0.086	0.089	0.086	0.086	0.086	0.095	0.827	0.808	0.664	0.265	0.145	0.143	0.964	0.88	0.547	0.303	0.145	0.143	0.925	0.861	0.692	0.267	0.153	0.15	0.917	0.857	0.541	0.291	0.15	0.148	0.829	0.821	0.676	0.245	0.152	0.116	0.73	0.894	0.339	0.239	0.128	0.125	0.805
17:40:00	0.087	0.087	0.087	0.823	0.086	0.087	0.086	0.089	0.086	0.086	0.086	0.094	0.826	0.81	0.658	0.277	0.145	0.143	0.973	0.878	0.537	0.314	0.144	0.143	0.939	0.863	0.693	0.27	0.154	0.15	0.901	0.845	0.54	0.297	0.15	0.144	0.824	0.829	0.676	0.247	0.153	0.116	0.771	0.89	0.335	0.245	0.128	0.124	0.789
17:50:00	0.087	0.087	0.087	0.827	0.086	0.087	0.086	0.089	0.086	0.086	0.086	0.095	0.83	0.813	0.658	0.274	0.145	0.143	0.947	0.876	0.534	0.318	0.143	0.143	0.935	0.86	0.693	0.275	0.154	0.15	0.92	0.838	0.538	0.303	0.151	0.146	0.84	0.829	0.676	0.25	0.154	0.116	0.754	0.883	0.337	0.246	0.128	0.124	0.804
18:00:00	0.087	0.087	0.087	0.889	0.086	0.087	0.086	0.089	0.086	0.086	0.086	0.096	0.827	0.814	0.661	0.286	0.144	0.143	0.964	0.875	0.532	0.329	0.144	0.145	0.927	0.855	0.694	0.28	0.151	0.15	0.923	0.839	0.543	0.308	0.151	0.144	0.849	0.83	0.678	0.254	0.156	0.116	0.816	0.891	0.337	0.26	0.128	0.125	0.841
18:10:00	0.087	0.087	0.087	0.912	0.086	0.087	0.086	0.089	0.086	0.086	0.086	0.097	0.836	0.812	0.663	0.28	0.145	0.142	0.933	0.869	0.531	0.337	0.145	0.142	0.92	0.852	0.694	0.281	0.151	0.15	0.91	0.841	0.535	0.313	0.152	0.151	0.851	0.826	0.676	0.257	0.157	0.116	0.865	0.888	0.326	0.278	0.128	0.124	0.819
18:20:00	0.087	0.087	0.087	0.961	0.086	0.087	0.086	0.089	0.086	0.086	0.086	0.095	0.817	0.813	0.654	0.283	0.145	0.142	0.926	0.869	0.529	0.346	0.145	0.143	0.915	0.851	0.692	0.301	0.152	0.15	0.919	0.837	0.531	0.32	0.152	0.143	0.851	0.832	0.679	0.26	0.156	0.115	0.845	0.891	0.361	0.266	0.128	0.124	0.819
18:29:58	0.087	0.087	0.087	1.02	0.086	0.087	0.086	0.09	0.086	0.086	0.086	0.095	0.83	0.813	0.659	0.289	0.145	0.143	0.943	0.863	0.527	0.354	0.144	0.142	0.91	0.848	0.692	0.309	0.152	0.151	0.922	0.829	0.53	0.331	0.151	0.149	0.856	0.829	0.679	0.263	0.158	0.115	0.802	0.884	0.324	0.285	0.129	0.124	0.854
18:39:58	0.087	0.087	0.087	1.015	0.086	0.087	0.086	0.09	0.086	0.086	0.086	0.095	0.825	0.814	0.659	0.298	0.146	0.143	0.92	0.86	0.524	0.363	0.145	0.142	0.909	0.851	0.692	0.313	0.152	0.151	0.937	0.825	0.529	0.337	0.153	0.142	0.857	0.829	0.677	0.266	0.159	0.115	0.839	0.879	0.331	0.285	0.129	0.125	0.824
18:49:58	0.087	0.087	0.087	1.018	0.086	0.087	0.086	0.09	0.086	0.086	0.086	0.096	0.826	0.813	0.657	0.302	0.146	0.143	0.901	0.86	0.523	0.367	0.145	0.14	0.906	0.849	0.699	0.317	0.152	0.151	0.932	0.831	0.527	0.345	0.153	0.144	0.862	0.831	0.676	0.27	0.161	0.115	0.747	0.89	0.324	0.299	0.13	0.124	0.897
18:59:58	0.087	0.087	0.087	1.027	0.086	0.087	0.086	0.09	0.086	0.086	0.086	0.097	0.818	0.816	0.655	0.307	0.146	0.141	0.926	0.854	0.52	0.373	0.144	0.141	0.905	0.85	0.703	0.323	0.153	0.151	0.919	0.832	0.527	0.351	0.154	0.137	0.849	0.827	0.675	0.273	0.161	0.115	0.78	0.887	0.319	0.321	0.13	0.125	0.873
19:09:58	0.087	0.087	0.087	1.056	0.086	0.087	0.086	0.09	0.086	0.086	0.086	0.095	0.822	0.819	0.652	0.317	0.146	0.143	0.922	0.862	0.52	0.383	0.145	0.141	0.906	0.847	0.711	0.332	0.152	0.151	0.912	0.836	0.526	0.362	0.154	0.147	0.859	0.828	0.674	0.278	0.163	0.115	0.809	0.882	0.311	0.317	0.129	0.125	0.876
19:19:58	0.087	0.087	0.087	1.048	0.087	0.087	0.086	0.09	0.086	0.086	0.086	0.096	0.838	0.822	0.65	0.317	0.145	0.142	0.929	0.863	0.516	0.39	0.145	0.141	0.907	0.844	0.714	0.328	0.154	0.151	0.908	0.834	0.523	0.364	0.154	0.145	0.853	0.832	0.673	0.287	0.164	0.115	0.756	0.889	0.315	0.335	0.13	0.124	0.813
19:29:58	0.087	0.087	0.087	1.053	0.087	0.088	0.086	0.091	0.087	0.086	0.087	0.094	0.836	0.823	0.65	0.334	0.146	0.142	0.896	0.861	0.514	0.402	0.145	0.142	0.906	0.857	0.721	0.354	0.154	0.151	0.902	0.835	0.522	0.369	0.155	0.145	0.859	0.828	0.675	0.29	0.165	0.115	0.777	0.887	0.329	0.327	0.13	0.125	0.819
19:39:58	0.088	0.087	0.087	1.056	0.087	0.088	0.086	0.091	0.087	0.086	0.087	0.092	0.832	0.824	0.651	0.334	0.146	0.142	0.91	0.861	0.512	0.401	0.145	0.139	0.904	0.857	0.717	0.335	0.155	0.151	0.901	0.844	0.521	0.375	0.155	0.149	0.859	0.833	0.675	0.296	0.166	0.115	0.829	0.89	0.304	0.355	0.13	0.125	0.881
19:49:58	0.088	0.087	0.087	1.07	0.087	0.088	0.086	0.091	0.087	0.087	0.087	0.094	0.842	0.825	0.658	0.37	0.147	0.144	0.925	0.866	0.511	0.398	0.145	0.139	0.904	0.86	0.717	0.344	0.155	0.151	0.901	0.835	0.521	0.38	0.155	0.144	0.862	0.841	0.675	0.301	0.167	0.115	0.819	0.9	0.305	0.372	0.132	0.125	0.918
19:59:58	0.088	0.087	0.087	1.064	0.087	0.088	0.086	0.091	0.087	0.087	0.087	0.096	0.833	0.826	0.652	0.36	0.147	0.145	0.93	0.865	0.509	0.409	0.146	0.142	0.905	0.857	0.717	0.345	0.156	0.151	0.9	0.832	0.518	0.386	0.155	0.151	0.861	0.836	0.675	0.305	0.167	0.115	0.766	0.896	0.304	0.376	0.136	0.125	0.822
20:09:58	0.088	0.087	0.087	1.06	0.087	0.088	0.086	0.091	0.087	0.087	0.087	0.096	0.841	0.83	0.656	0.358	0.148	0.143	0.929	0.863	0.506	0.411	0.145	0.142	0.904	0.855	0.718	0.358	0.155	0.151	0.906	0.835	0.525	0.391	0.156	0.143	0.867	0.833	0.674	0.308	0.169	0.115	0.747	0.903	0.304	0.394	0.132	0.125	0.76
20:19:58	0.088	0.087	0.087	1.054	0.087	0.088	0.086	0.091	0.087	0.087	0.087	0.098	0.836	0.83	0.651	0.386	0.146	0.144	0.931	0.863	0.505	0.417	0.145	0.143	0.902	0.856	0.719	0.362	0.157	0.151	0.904	0.839	0.521	0.396	0.157	0.149	0.862	0.834	0.676	0.309	0.172	0.115	0.713	0.899	0.304	0.386	0.132	0.125	0.799
20:29:58	0.088	0.087	0.087	1.051	0.087	0.088	0.086	0.091	0.087	0.087	0.087	0.096	0.839	0.831	0.648	0.425	0.146	0.144	0.928	0.861	0.504	0.437	0.144	0.139	0.906	0.851	0.721	0.374	0.156	0.152	0.904	0.836	0.518	0.412	0.157	0.143	0.864	0.831	0.674	0.319	0.174	0.115	0.706	0.893	0.301	0.394	0.132	0.126	0.807
20:39:58	0.088	0.087	0.087	1.045	0.087	0.088	0.086	0.091	0.087	0.087	0.087	0.092	0.851	0.833	0.649	0.434	0.146	0.145	0.941	0.865	0.5	0.434	0.146	0.151	0.903	0.853	0.721	0.376	0.157	0.151	0.897	0.836	0.513	0.407	0.157	0.144	0.87	0.833	0.675	0.323	0.176	0.114	0.835	0.899	0.295	0.394	0.134	0.124	0.794
20:49:58	0.088	0.087	0.087	1.035	0.087	0.088	0.086	0.091	0.087	0.087	0.087	0.098	0.839	0.834	0.648	0.399	0.147	0.143	0.942	0.859	0.5	0.441	0.145	0.15	0.902	0.852	0.725	0.393	0.157	0.151	0.898	0.84	0.521	0.413	0.157	0.149	0.872	0.834	0.676	0.323	0.177	0.115	0.765	0.898	0.302	0.422	0.133	0.125	0.828
20:59:58	0.088	0.087	0.087	1.03	0.087	0.088	0.086	0.091	0.087	0.087	0.087	0.095	0.838	0.833	0.648	0.415	0.147	0.143	0.918	0.862	0.497	0.461	0.145	0.143	0.906	0.851	0.725	0.389	0.158	0.151	0.896	0.842	0.511	0.411	0.158	0.142	0.861	0.837	0.676	0.327	0.179	0.114	0.699	0.905	0.3	0.41	0.136	0.125	0.815
21:09:58	0.088	0.087	0.087	1.029	0.087	0.088	0.086	0.091	0.087	0.087	0.087	0.096	0.829	0.833	0.647	0.417	0.147	0.142	0.927	0.86	0.495	0.455	0.145	0.14	0.902	0.851	0.729	0.395	0.159	0.151	0.893	0.843	0.511	0.415	0.158	0.147	0.859	0.837	0.676	0.331	0.182	0.114	0.816	0.902	0.293	0.408	0.134	0.124	0.823
21:19:58	0.088	0.087	0.087	1.036	0.087	0.088	0.086	0.091	0.087	0.087	0.087	0.095	0.841	0.835	0.646	0.437	0.147	0.142	0.926	0.861	0.494	0.471	0.145	0.153	0.903	0.851	0.728	0.403	0.158	0.151	0.894	0.843	0.51	0.424	0.159	0.148	0.865	0.834	0.68	0.336	0.186	0.115	0.838	0.905	0.287	0.457	0.135	0.125	0.827
21:29:58	0.088	0.087	0.087	1.03	0.087	0.088	0.086	0.091	0.087	0.087	0.087	0.095	0.841	0.835	0.645	0.436	0.148	0.142	0.926	0.858	0.492	0.492	0.145	0.154	0.9	0.852	0.731	0.402	0.159	0.151	0.892	0.846	0.508	0.428	0.16	0.144	0.867	0.832	0.677	0.337	0.186	0.114	0.721	0.903	0.293	0.448	0.136	0.124	0.721
21:39:58	0.088	0.087	0.087	1.005	0.087	0.088	0.086	0.091	0.087	0.087	0.087	0.094	0.842	0.838	0.652	0.414	0.148	0.141	0.935	0.858	0.49	0.479	0.145	0.145	0.904	0.85	0.732	0.41	0.16	0.151	0.893	0.85	0.507	0.428	0.16	0.149	0.873	0.833	0.678	0.341	0.189	0.114	0.73	0.904	0.285	0.479	0.136	0.124	0.825
21:49:58	0.088	0.087	0.087	1.002	0.087	0.088	0.086	0.091	0.087	0.087	0.087	0.093	0.842	0.843	0.649	0.443	0.148	0.141	0.926	0.863	0.488	0.482	0.145	0.144	0.9	0.849	0.734	0.416	0.16	0.151	0.897	0.852	0.508	0.433	0.162	0.145	0.868	0.835	0.677	0.346	0.192	0.114	0.701	0.907	0.293	0.434	0.137	0.125	0.725
21:59:58	0.088	0.087	0.087	0.992	0.087	0.088	0.086	0.091	0.087	0.087	0.087	0.091	0.848	0.841	0.65	0.442	0.148	0.141	0.924	0.86	0.486	0.485	0.145	0.142	0.899	0.848	0.736	0.429	0.16	0.151	0.895	0.852	0.507	0.44	0.162	0.143	0.86	0.834	0.678	0.347	0.197	0.114	0.741	0.905	0.289	0.473	0.138	0.124	0.794
22:09:59	0.088	0.087	0.087	0.98	0.087	0.088	0.086	0.091	0.087	0.087	0.087	0.095	0.856	0.841	0.65	0.416	0.148	0.14	0.924	0.862	0.488	0.488	0.145	0.141	0.9	0.849	0.737	0.428	0.159	0.151	0.892	0.848	0.505	0.444	0.162	0.145	0.854	0.837	0.68	0.35	0.2	0.113	0.748	0.91	0.282	0.439	0.138	0.124	0.812
22:19:59	0.088	0.087	0.087	0.976	0.087	0.088	0.086	0.091	0.087	0.087	0.087	0.089	0.856	0.841	0.648	0.398	0.149	0.14	0.922	0.865	0.483	0.491	0.145	0.144	0.897	0.851	0.738	0.427	0.16	0.151	0.891	0.848	0.507	0.447	0.163	0.15	0.858	0.835	0.677	0.352	0.203	0.113	0.679	0.917	0.28	0.448	0.138	0.125	0.7
22:29:58	0.088	0.087	0.087	0.965	0.087	0.088	0.086	0.091	0.087	0.087	0.087	0.095	0.856	0.842	0.646	0.385	0.148	0.141	0.923	0.864	0.481	0.497	0.145	0.148	0.895	0.85	0.739	0.437	0.161	0.15	0.889	0.853	0.503	0.451	0.164	0.15	0.851	0.835	0.678	0.364	0.205	0.114	0.694	0.919	0.286	0.456	0.139	0.124	0.681
22:39:59	0.088	0.087	0.087	0.973	0.087	0.088	0.086	0.091	0.087	0.087	0.087	0.098	0.86	0.842	0.648	0.447	0.148	0.139	0.918	0.866	0.481	0.503	0.144	0.145	0.895	0.85	0.738	0.443	0.16	0.15	0.889	0.846	0.503	0.454	0.165	0.146	0.856	0.832	0.676	0.364	0.208	0.113	1.256	0.915	0.279	0.464	0.14	0.125	0.827
22:49:58	0.088	0.087	0.087	0.985	0.087	0.088	0.086	0.091	0.087	0.087	0.087	0.096	0.858	0.844	0.646	0.432	0.148	0.139	0.911	0.871	0.479	0.503	0.145	0.149	0.895	0.85	0.738	0.447	0.161	0.151	0.892	0.847	0.5	0.462	0.167	0.141	0.849	0.833	0.677	0.369	0.211	0.113	1.147	0.914	0.28	0.501	0.141	0.124	0.925
22:59:58	0.088	0.087	0.087	0.968	0.087	0.088	0.086	0.091	0.087	0.087	0.087	0.096	0.86	0.842	0.643	0.416	0.148	0.139	0.914	0.871	0.478	0.508	0.144	0.147	0.895	0.85	0.739	0.45	0.163	0.15	0.886	0.844	0.507	0.467	0.168	0.142	0.848	0.833	0.678	0.385	0.214	0.113	1.433	0.92	0.276	0.49	0.143	0.124	0.67
23:09:59	0.088	0.087	0.087	0.971	0.087	0.088	0.086	0.091	0.087	0.087	0.087	0.094	0.84	0.845	0.65	0.419	0.149	0.139	0.913	0.868	0.475	0.505	0.144	0.146	0.897	0.851	0.739	0.452	0.162	0.151	0.889	0.844	0.501	0.471	0.168	0.144	0.85	0.832	0.677	0.375	0.218	0.113	1.449	0.921	0.282	0.51	0.144	0.124	0.935
23:19:59	0.088	0.087	0.087	0.955	0.087	0.088	0.086	0.091	0.087	0.087	0.087	0.089	0.855	0.845	0.651	0.449	0.149	0.139	0.898	0.871	0.473	0.506	0.144	0.145	0.892	0.849	0.739	0.453	0.163	0.152	0.885	0.852	0.502	0.474	0.169	0.146	0.843	0.831	0.677	0.372	0.223	0.113	1.544	0.915	0.271	0.489	0.147	0.124	0.857
23:29:59	0.088	0.087	0.087	0.969	0.087	0.088	0.086	0.091	0.087	0.087	0.087	0.091	0.858	0.845	0.659	0.423	0.149	0.139	0.894	0.873	0.472	0.512	0.144	0.141	0.893	0.847	0.737	0.456	0.164	0.15	0.888	0.845	0.5	0.476	0.171	0.149	0.844	0.833	0.677	0.379	0.227	0.113	1.564	0.922	0.274	0.504	0.148	0.124	0.827
23:39:59	0.088	0.087	0.087	0.978	0.087	0.088	0.086	0.091	0.087	0.087	0.087	0.093	0.859	0.846	0.649	0.444	0.149	0.14	0.891	0.871	0.47	0.51	0.145	0.145	0.891	0.849	0.739	0.458	0.162	0.151	0.887	0.849	0.496	0.48	0.172	0.152	0.827	0.832	0.678	0.385	0.229	0.113	1.566	0.92	0.273	0.475	0.15	0.124	0.839
23:49:59	0.088	0.087	0.087	0.975	0.087	0.088	0.086	0.091	0.087	0.087	0.087	0.098	0.846	0.846	0.644	0.469	0.149	0.139	0.881	0.864	0.47	0.511	0.144	0.141	0.891	0.85	0.741	0.459	0.163	0.151	0.882	0.853	0.495	0.483	0.175	0.153	0.831	0.833	0.679	0.387	0.23	0.113	1.549	0.923	0.276	0.503	0.151	0.124	0.651
23:59:59	0.088	0.087	0.087	0.975	0.087	0.088	0.086	0.091	0.087	0.087	0.087	0.096	0.828	0.846	0.643	0.445	0.149	0.14	0.88	0.874	0.467	0.526	0.144	0.143	0.889	0.85	0.743	0.464	0.163	0.152	0.879	0.844	0.494	0.49	0.176	0.152	0.832	0.834	0.679	0.389	0.231	0.113	1.536	0.928	0.273	0.489	0.152	0.124	0.715
1 day, 0:09:59	0.088	0.087	0.087	0.949	0.087	0.088	0.086	0.091	0.087	0.087	0.087	0.094	0.801	0.848	0.642	0.412	0.149	0.139	0.878	0.869	0.465	0.525	0.144	0.139	0.891	0.849	0.744	0.469	0.165	0.154	0.879	0.851	0.494	0.501	0.179	0.15	0.83	0.833	0.678	0.393	0.232	0.113	1.513	0.929	0.275	0.487	0.153	0.124	0.705
1 day, 0:19:59	0.088	0.087	0.087	0.974	0.087	0.088	0.086	0.091	0.087	0.087	0.087	0.091	0.825	0.848	0.641	0.477	0.15	0.139	0.875	0.87	0.464	0.526	0.145	0.142	0.89	0.85	0.747	0.469	0.163	0.147	0.881	0.847	0.495	0.49	0.18	0.147	0.833	0.837	0.676	0.399	0.233	0.113	1.533	0.928	0.262	0.544	0.155	0.124	0.871
1 day, 0:29:59	0.088	0.087	0.087	0.965	0.087	0.088	0.086	0.091	0.087	0.087	0.087	0.097	0.807	0.847	0.64	0.398	0.15	0.139	0.873	0.867	0.463	0.524	0.145	0.136	0.886	0.849	0.746	0.47	0.164	0.15	0.877	0.849	0.493	0.495	0.182	0.144	0.826	0.836	0.675	0.405	0.234	0.113	1.495	0.93	0.263	0.517	0.157	0.124	0.817
1 day, 0:39:59	0.088	0.087	0.087	0.971	0.087	0.088	0.086	0.091	0.087	0.087	0.087	0.091	0.855	0.848	0.641	0.436	0.15	0.139	0.871	0.873	0.462	0.524	0.145	0.136	0.887	0.848	0.746	0.473	0.165	0.152	0.876	0.85	0.493	0.497	0.185	0.143	0.835	0.836	0.684	0.405	0.235	0.113	1.537	0.934	0.305	0.548	0.159	0.124	0.843
1 day, 0:49:59	0.088	0.087	0.087	0.959	0.087	0.088	0.086	0.091	0.087	0.087	0.087	0.097	0.834	0.848	0.639	0.45	0.149	0.138	0.873	0.872	0.46	0.522	0.145	0.141	0.887	0.849	0.747	0.478	0.165	0.134	0.877	0.854	0.491	0.499	0.192	0.142	0.828	0.836	0.679	0.407	0.236	0.113	1.503	0.929	0.273	0.546	0.161	0.124	0.772
1 day, 0:59:59	0.088	0.087	0.087	0.985	0.087	0.088	0.086	0.091	0.087	0.087	0.087	0.094	0.861	0.849	0.637	0.439	0.15	0.139	0.872	0.873	0.459	0.522	0.145	0.135	0.895	0.847	0.751	0.475	0.165	0.156	0.873	0.845	0.492	0.503	0.189	0.142	0.824	0.837	0.677	0.409	0.236	0.113	1.523	0.933	0.269	0.538	0.162	0.123	0.786
1 day, 1:09:59	0.088	0.087	0.087	0.987	0.087	0.088	0.086	0.091	0.087	0.087	0.087	0.096	0.847	0.85	0.638	0.427	0.151	0.138	0.874	0.868	0.458	0.518	0.146	0.135	0.886	0.849	0.75	0.477	0.165	0.157	0.873	0.849	0.491	0.507	0.192	0.142	0.831	0.838	0.679	0.406	0.236	0.112	1.536	0.933	0.275	0.532	0.165	0.123	0.751
1 day, 1:19:59	0.088	0.087	0.087	0.988	0.087	0.088	0.086	0.091	0.087	0.087	0.087	0.099	0.857	0.851	0.639	0.436	0.151	0.139	0.872	0.87	0.456	0.516	0.146	0.14	0.882	0.847	0.754	0.484	0.165	0.155	0.873	0.847	0.497	0.507	0.195	0.143	0.83	0.836	0.676	0.45	0.236	0.113	1.532	0.93	0.26	0.555	0.166	0.124	0.66
1 day, 1:29:59	0.088	0.087	0.087	0.988	0.087	0.088	0.086	0.091	0.087	0.087	0.087	0.099	0.849	0.849	0.637	0.413	0.151	0.138	0.871	0.867	0.453	0.521	0.146	0.134	0.881	0.845	0.753	0.477	0.165	0.154	0.867	0.848	0.492	0.51	0.196	0.142	0.822	0.835	0.682	0.452	0.237	0.112	1.509	0.934	0.265	0.513	0.167	0.124	0.671
1 day, 1:39:59	0.088	0.087	0.087	0.98	0.087	0.088	0.086	0.092	0.087	0.087	0.087	0.091	0.85	0.848	0.636	0.411	0.151	0.139	0.871	0.863	0.452	0.517	0.146	0.134	0.89	0.846	0.752	0.478	0.166	0.15	0.865	0.855	0.49	0.51	0.199	0.142	0.824	0.833	0.676	0.478	0.236	0.113	1.517	0.935	0.266	0.539	0.169	0.124	0.712
1 day, 1:49:59	0.088	0.087	0.087	0.99	0.087	0.088	0.086	0.092	0.087	0.087	0.087	0.094	0.854	0.85	0.635	0.423	0.15	0.139	0.87	0.862	0.45	0.515	0.146	0.137	0.882	0.843	0.755	0.479	0.166	0.148	0.866	0.848	0.497	0.514	0.2	0.142	0.824	0.831	0.677	0.446	0.237	0.112	1.528	0.939	0.275	0.545	0.17	0.124	0.727
1 day, 1:59:59	0.088	0.087	0.087	0.99	0.087	0.088	0.086	0.091	0.087	0.087	0.087	0.095	0.835	0.849	0.644	0.434	0.151	0.139	0.869	0.868	0.45	0.513	0.146	0.137	0.901	0.845	0.756	0.485	0.165	0.149	0.858	0.846	0.49	0.515	0.204	0.142	0.828	0.834	0.675	0.467	0.237	0.112	1.543	0.937	0.268	0.654	0.172	0.124	0.628
1 day, 2:09:59	0.088	0.087	0.087	0.995	0.087	0.088	0.086	0.092	0.087	0.087	0.087	0.101	0.836	0.85	0.631	0.403	0.151	0.139	0.87	0.87	0.448	0.511	0.146	0.134	0.876	0.845	0.756	0.486	0.165	0.149	0.858	0.853	0.49	0.515	0.207	0.143	0.824	0.832	0.676	0.475	0.237	0.112	1.524	0.929	0.279	0.536	0.175	0.124	0.634
1 day, 2:19:59	0.088	0.088	0.087	0.99	0.087	0.088	0.086	0.091	0.087	0.087	0.088	0.098	0.844	0.85	0.633	0.397	0.152	0.139	0.869	0.87	0.447	0.511	0.147	0.135	0.884	0.845	0.755	0.486	0.166	0.152	0.857	0.847	0.49	0.516	0.21	0.142	0.825	0.832	0.673	0.486	0.237	0.112	1.508	0.927	0.263	0.601	0.177	0.124	0.751
1 day, 2:29:59	0.088	0.088	0.087	0.996	0.087	0.088	0.086	0.092	0.087	0.087	0.087	0.094	0.831	0.85	0.63	0.414	0.151	0.139	0.869	0.861	0.446	0.515	0.146	0.139	0.877	0.844	0.756	0.486	0.166	0.157	0.855	0.854	0.488	0.518	0.212	0.142	0.826	0.833	0.674	0.493	0.237	0.113	1.524	0.932	0.256	0.548	0.177	0.124	0.754
1 day, 2:39:59	0.088	0.088	0.087	0.99	0.087	0.088	0.086	0.092	0.087	0.087	0.087	0.1	0.827	0.851	0.631	0.385	0.152	0.138	0.868	0.869	0.445	0.515	0.146	0.133	0.873	0.843	0.757	0.492	0.165	0.156	0.855	0.854	0.492	0.519	0.215	0.142	0.815	0.83	0.671	0.502	0.237	0.112	1.506	0.929	0.253	0.532	0.178	0.124	1.089
1 day, 2:49:59	0.088	0.088	0.087	1	0.087	0.088	0.086	0.091	0.087	0.087	0.087	0.095	0.832	0.853	0.627	0.439	0.153	0.138	0.869	0.867	0.443	0.526	0.147	0.133	0.892	0.846	0.757	0.493	0.164	0.157	0.856	0.855	0.488	0.52	0.215	0.142	0.828	0.833	0.673	0.486	0.236	0.112	1.506	0.936	0.251	0.592	0.179	0.124	1.228
1 day, 2:59:59	0.088	0.088	0.087	0.996	0.087	0.088	0.086	0.092	0.087	0.087	0.088	0.095	0.838	0.853	0.626	0.403	0.153	0.138	0.869	0.865	0.443	0.514	0.147	0.141	0.873	0.846	0.755	0.493	0.165	0.157	0.85	0.847	0.49	0.521	0.216	0.142	0.834	0.832	0.672	0.489	0.237	0.112	1.512	0.937	0.269	0.537	0.18	0.124	1.255
1 day, 3:09:59	0.088	0.088	0.087	0.989	0.087	0.088	0.086	0.092	0.087	0.087	0.087	0.095	0.832	0.851	0.622	0.395	0.153	0.138	0.865	0.865	0.447	0.513	0.146	0.133	0.871	0.843	0.755	0.493	0.164	0.156	0.85	0.85	0.488	0.52	0.216	0.142	0.831	0.829	0.671	0.505	0.236	0.112	1.512	0.94	0.251	0.587	0.181	0.123	1.349
1 day, 3:19:59	0.088	0.088	0.087	0.998	0.087	0.088	0.086	0.092	0.087	0.087	0.087	0.094	0.832	0.851	0.621	0.433	0.153	0.138	0.864	0.867	0.442	0.512	0.146	0.134	0.868	0.842	0.753	0.493	0.164	0.156	0.845	0.852	0.486	0.522	0.216	0.143	0.826	0.829	0.668	0.499	0.236	0.111	1.514	0.938	0.248	0.557	0.181	0.123	1.411
1 day, 3:29:59	0.088	0.087	0.087	0.995	0.087	0.088	0.086	0.092	0.087	0.087	0.088	0.1	0.839	0.851	0.619	0.402	0.153	0.138	0.863	0.864	0.441	0.514	0.146	0.139	0.867	0.842	0.753	0.493	0.165	0.156	0.846	0.851	0.495	0.522	0.217	0.145	0.828	0.828	0.669	0.512	0.235	0.112	1.526	0.947	0.249	0.551	0.18	0.123	1.414
1 day, 3:39:59	0.088	0.087	0.087	1.003	0.087	0.088	0.086	0.092	0.087	0.087	0.087	0.097	0.838	0.849	0.616	0.408	0.153	0.138	0.863	0.862	0.439	0.51	0.146	0.138	0.87	0.841	0.752	0.497	0.165	0.156	0.841	0.845	0.485	0.523	0.217	0.15	0.829	0.828	0.667	0.507	0.235	0.111	1.496	0.94	0.249	0.515	0.181	0.123	1.411
1 day, 3:49:59	0.088	0.087	0.087	0.996	0.087	0.088	0.086	0.092	0.087	0.087	0.087	0.096	0.828	0.849	0.615	0.433	0.153	0.138	0.861	0.862	0.437	0.511	0.145	0.136	0.871	0.84	0.75	0.498	0.166	0.156	0.838	0.844	0.486	0.525	0.217	0.152	0.824	0.825	0.666	0.519	0.236	0.111	1.524	0.945	0.249	0.531	0.182	0.123	1.439
1 day, 3:59:59	0.088	0.087	0.087	1	0.087	0.088	0.086	0.092	0.087	0.087	0.088	0.1	0.834	0.848	0.617	0.455	0.153	0.138	0.861	0.858	0.436	0.512	0.146	0.136	0.862	0.839	0.749	0.498	0.165	0.156	0.835	0.842	0.488	0.53	0.218	0.148	0.827	0.827	0.664	0.518	0.235	0.111	1.471	0.944	0.245	0.561	0.181	0.124	1.444
1 day, 4:09:59	0.088	0.088	0.087	0.997	0.087	0.088	0.086	0.092	0.087	0.087	0.088	0.09	0.834	0.848	0.619	0.39	0.153	0.138	0.859	0.856	0.435	0.515	0.145	0.141	0.861	0.839	0.748	0.501	0.166	0.156	0.833	0.848	0.484	0.531	0.217	0.151	0.824	0.827	0.665	0.531	0.236	0.112	1.514	0.947	0.244	0.575	0.182	0.124	1.442
1 day, 4:19:59	0.088	0.087	0.087	0.998	0.087	0.088	0.086	0.092	0.087	0.087	0.088	0.099	0.832	0.848	0.61	0.373	0.153	0.138	0.858	0.857	0.433	0.516	0.144	0.14	0.861	0.84	0.746	0.502	0.166	0.156	0.837	0.843	0.485	0.532	0.217	0.153	0.83	0.826	0.663	0.526	0.236	0.111	1.446	0.947	0.248	0.582	0.206	0.123	1.431
1 day, 4:29:59	0.088	0.087	0.087	0.998	0.087	0.088	0.086	0.092	0.087	0.087	0.088	0.093	0.831	0.848	0.609	0.402	0.153	0.138	0.858	0.857	0.432	0.529	0.145	0.136	0.87	0.839	0.746	0.504	0.166	0.155	0.832	0.844	0.484	0.532	0.217	0.151	0.83	0.823	0.66	0.533	0.236	0.111	1.461	0.949	0.248	0.592	0.196	0.123	1.414
1 day, 4:39:59	0.088	0.088	0.087	1.002	0.087	0.088	0.086	0.092	0.087	0.087	0.088	0.096	0.832	0.847	0.608	0.384	0.152	0.138	0.857	0.855	0.431	0.531	0.144	0.138	0.875	0.839	0.743	0.506	0.166	0.156	0.832	0.842	0.484	0.536	0.217	0.148	0.827	0.822	0.659	0.54	0.236	0.111	1.487	0.953	0.254	0.593	0.206	0.124	1.43
1 day, 4:49:59	0.088	0.087	0.087	0.972	0.087	0.088	0.086	0.092	0.087	0.087	0.088	0.094	0.829	0.848	0.605	0.377	0.152	0.138	0.856	0.854	0.43	0.531	0.144	0.139	0.856	0.838	0.742	0.507	0.167	0.155	0.827	0.847	0.483	0.537	0.216	0.144	0.826	0.823	0.657	0.531	0.237	0.111	1.476	0.95	0.244	0.58	0.205	0.123	1.255
1 day, 4:59:59	0.088	0.088	0.087	0.977	0.087	0.088	0.086	0.092	0.087	0.087	0.088	0.095	0.828	0.847	0.604	0.38	0.153	0.138	0.855	0.853	0.428	0.534	0.144	0.145	0.873	0.837	0.744	0.508	0.166	0.155	0.826	0.84	0.481	0.539	0.217	0.143	0.826	0.823	0.656	0.537	0.236	0.111	1.46	0.953	0.241	0.66	0.207	0.123	1.247
1 day, 5:09:59	0.088	0.088	0.087	0.98	0.087	0.088	0.086	0.092	0.087	0.087	0.088	0.1	0.827	0.845	0.602	0.374	0.153	0.138	0.853	0.85	0.427	0.535	0.145	0.145	0.855	0.837	0.739	0.507	0.165	0.155	0.827	0.838	0.481	0.54	0.215	0.142	0.822	0.821	0.654	0.549	0.236	0.111	1.425	0.956	0.251	0.556	0.211	0.123	1.281
1 day, 5:19:59	0.088	0.088	0.087	0.973	0.087	0.088	0.086	0.092	0.087	0.087	0.088	0.096	0.826	0.845	0.6	0.385	0.152	0.14	0.853	0.853	0.426	0.536	0.144	0.141	0.858	0.837	0.737	0.508	0.165	0.155	0.826	0.838	0.48	0.549	0.216	0.146	0.823	0.822	0.651	0.538	0.235	0.111	1.494	0.951	0.245	0.561	0.213	0.122	1.332
1 day, 5:29:59	0.088	0.088	0.087	0.974	0.087	0.088	0.086	0.092	0.087	0.087	0.088	0.103	0.824	0.845	0.597	0.36	0.152	0.139	0.851	0.846	0.425	0.537	0.144	0.14	0.851	0.837	0.735	0.51	0.165	0.154	0.824	0.836	0.479	0.561	0.216	0.152	0.823	0.82	0.651	0.554	0.234	0.111	1.422	0.954	0.26	0.615	0.213	0.123	1.321
1 day, 5:39:59	0.088	0.088	0.087	0.979	0.087	0.088	0.086	0.092	0.087	0.087	0.088	0.095	0.824	0.844	0.596	0.373	0.151	0.139	0.85	0.843	0.423	0.54	0.143	0.142	0.85	0.835	0.737	0.511	0.166	0.156	0.824	0.836	0.478	0.578	0.215	0.152	0.823	0.819	0.649	0.551	0.234	0.11	1.43	0.956	0.241	0.558	0.211	0.124	1.3
1 day, 5:49:59	0.088	0.088	0.087	0.98	0.087	0.089	0.086	0.092	0.087	0.087	0.088	0.094	0.823	0.844	0.597	0.412	0.152	0.139	0.85	0.846	0.422	0.546	0.143	0.139	0.85	0.834	0.735	0.512	0.165	0.148	0.82	0.834	0.477	0.578	0.215	0.149	0.822	0.818	0.647	0.521	0.234	0.111	1.418	0.955	0.255	0.57	0.213	0.125	1.3
1 day, 5:59:59	0.088	0.088	0.087	0.982	0.087	0.089	0.086	0.092	0.087	0.087	0.088	0.101	0.822	0.843	0.593	0.415	0.151	0.139	0.849	0.844	0.421	0.549	0.145	0.14	0.85	0.833	0.734	0.529	0.166	0.144	0.825	0.836	0.478	0.59	0.215	0.146	0.822	0.818	0.646	0.548	0.234	0.11	1.458	0.958	0.24	0.562	0.211	0.125	1.301
1 day, 6:09:59	0.088	0.088	0.087	0.987	0.087	0.089	0.086	0.092	0.087	0.087	0.088	0.103	0.821	0.842	0.591	0.388	0.152	0.139	0.847	0.846	0.419	0.551	0.143	0.139	0.847	0.832	0.731	0.523	0.166	0.139	0.818	0.833	0.477	0.589	0.214	0.143	0.821	0.816	0.645	0.559	0.234	0.11	1.4	0.959	0.256	0.653	0.218	0.124	1.312
1 day, 6:19:59	0.088	0.088	0.087	0.974	0.087	0.089	0.086	0.092	0.087	0.087	0.088	0.1	0.82	0.842	0.588	0.365	0.151	0.139	0.847	0.841	0.418	0.555	0.143	0.149	0.846	0.832	0.729	0.525	0.166	0.139	0.818	0.832	0.475	0.593	0.214	0.142	0.821	0.815	0.642	0.563	0.233	0.11	1.394	0.956	0.241	0.614	0.221	0.125	1.317
1 day, 6:29:59	0.088	0.088	0.087	0.984	0.087	0.089	0.086	0.092	0.087	0.087	0.088	0.094	0.817	0.842	0.587	0.35	0.152	0.139	0.845	0.839	0.416	0.557	0.143	0.142	0.844	0.83	0.727	0.52	0.167	0.139	0.814	0.831	0.473	0.597	0.214	0.149	0.819	0.812	0.641	0.54	0.232	0.11	1.426	0.956	0.246	0.669	0.219	0.124	1.335
1 day, 6:39:59	0.088	0.088	0.087	0.974	0.087	0.089	0.086	0.092	0.087	0.087	0.088	0.095	0.817	0.839	0.585	0.357	0.152	0.139	0.843	0.838	0.414	0.56	0.143	0.139	0.843	0.829	0.729	0.526	0.167	0.139	0.818	0.83	0.472	0.598	0.213	0.154	0.818	0.812	0.639	0.549	0.232	0.11	1.389	0.953	0.237	0.606	0.218	0.124	1.328
1 day, 6:49:59	0.088	0.088	0.087	0.986	0.087	0.089	0.086	0.092	0.087	0.087	0.088	0.102	0.816	0.841	0.583	0.35	0.152	0.139	0.842	0.836	0.414	0.565	0.143	0.147	0.841	0.827	0.725	0.528	0.167	0.134	0.811	0.828	0.472	0.6	0.213	0.148	0.819	0.812	0.637	0.536	0.23	0.11	1.4	0.953	0.237	0.625	0.227	0.124	1.315
1 day, 6:59:59	0.088	0.088	0.087	0.987	0.087	0.089	0.086	0.092	0.087	0.087	0.088	0.097	0.816	0.839	0.58	0.358	0.152	0.14	0.841	0.835	0.412	0.567	0.142	0.144	0.841	0.827	0.724	0.528	0.168	0.134	0.809	0.828	0.471	0.608	0.213	0.145	0.817	0.807	0.637	0.554	0.23	0.11	1.386	0.951	0.24	0.591	0.229	0.122	1.328
1 day, 7:09:59	0.088	0.088	0.087	0.988	0.087	0.089	0.086	0.092	0.087	0.087	0.088	0.093	0.814	0.839	0.577	0.378	0.153	0.139	0.84	0.833	0.411	0.573	0.143	0.144	0.838	0.826	0.723	0.532	0.168	0.134	0.808	0.826	0.47	0.608	0.213	0.142	0.816	0.808	0.635	0.561	0.228	0.11	1.37	0.953	0.239	0.594	0.227	0.123	1.313
1 day, 7:19:59	0.088	0.088	0.087	0.99	0.087	0.089	0.086	0.092	0.087	0.087	0.088	0.101	0.813	0.838	0.575	0.355	0.154	0.141	0.84	0.832	0.41	0.575	0.142	0.141	0.837	0.825	0.722	0.533	0.168	0.134	0.808	0.831	0.472	0.612	0.213	0.149	0.817	0.805	0.633	0.561	0.229	0.109	1.339	0.954	0.24	0.572	0.231	0.123	1.302
1 day, 7:29:59	0.088	0.088	0.087	0.992	0.087	0.089	0.086	0.092	0.087	0.087	0.088	0.101	0.811	0.837	0.574	0.373	0.154	0.142	0.839	0.832	0.41	0.579	0.142	0.148	0.838	0.825	0.72	0.536	0.169	0.133	0.807	0.83	0.468	0.615	0.213	0.153	0.816	0.807	0.632	0.571	0.228	0.11	1.314	0.947	0.241	0.536	0.231	0.123	1.318
1 day, 7:39:59	0.088	0.088	0.087	0.992	0.087	0.089	0.086	0.092	0.087	0.087	0.088	0.097	0.81	0.836	0.571	0.338	0.153	0.142	0.837	0.828	0.409	0.585	0.142	0.127	0.839	0.824	0.718	0.539	0.169	0.134	0.802	0.829	0.467	0.62	0.213	0.148	0.815	0.805	0.631	0.537	0.228	0.11	1.262	0.947	0.231	0.646	0.23	0.122	1.317
1 day, 7:49:59	0.088	0.088	0.087	0.992	0.087	0.089	0.086	0.092	0.087	0.087	0.088	0.095	0.809	0.836	0.571	0.338	0.154	0.142	0.838	0.83	0.407	0.59	0.141	0.128	0.836	0.824	0.719	0.543	0.169	0.134	0.806	0.824	0.469	0.627	0.213	0.144	0.815	0.807	0.632	0.536	0.229	0.109	1.338	0.947	0.24	0.639	0.237	0.123	1.31
1 day, 7:59:59	0.088	0.088	0.087	0.99	0.087	0.089	0.086	0.092	0.087	0.087	0.088	0.096	0.808	0.835	0.566	0.358	0.154	0.142	0.836	0.829	0.407	0.596	0.14	0.146	0.834	0.822	0.719	0.547	0.169	0.134	0.802	0.823	0.466	0.629	0.213	0.143	0.814	0.803	0.631	0.552	0.229	0.109	1.313	0.941	0.24	0.608	0.257	0.123	1.31
1 day, 8:09:59	0.088	0.088	0.087	1.001	0.087	0.089	0.086	0.092	0.087	0.087	0.088	0.096	0.805	0.833	0.564	0.336	0.154	0.142	0.833	0.824	0.405	0.599	0.14	0.141	0.832	0.819	0.714	0.547	0.17	0.133	0.796	0.82	0.465	0.631	0.212	0.154	0.811	0.798	0.628	0.565	0.228	0.11	1.22	0.939	0.241	0.637	0.256	0.123	1.284
1 day, 8:19:59	0.088	0.088	0.087	0.996	0.087	0.089	0.086	0.092	0.087	0.087	0.088	0.103	0.805	0.832	0.562	0.334	0.154	0.142	0.831	0.824	0.404	0.606	0.14	0.146	0.831	0.819	0.712	0.551	0.17	0.133	0.815	0.821	0.465	0.635	0.212	0.15	0.811	0.798	0.626	0.57	0.229	0.11	1.235	0.937	0.242	0.599	0.256	0.123	1.294
1 day, 8:29:59	0.088	0.088	0.087	0.995	0.087	0.089	0.086	0.092	0.087	0.087	0.088	0.097	0.803	0.831	0.56	0.387	0.154	0.142	0.83	0.82	0.404	0.605	0.14	0.145	0.831	0.816	0.71	0.557	0.17	0.133	0.815	0.818	0.463	0.643	0.212	0.145	0.81	0.797	0.624	0.577	0.23	0.109	1.212	0.935	0.236	0.62	0.257	0.124	1.288
1 day, 8:39:59	0.088	0.088	0.087	1	0.087	0.089	0.086	0.092	0.087	0.087	0.088	0.1	0.801	0.829	0.558	0.334	0.154	0.141	0.828	0.824	0.402	0.61	0.139	0.142	0.829	0.815	0.708	0.556	0.169	0.133	0.803	0.815	0.462	0.647	0.212	0.142	0.807	0.794	0.622	0.577	0.229	0.109	1.238	0.931	0.232	0.637	0.254	0.123	1.296
1 day, 8:49:59	0.088	0.088	0.087	1.005	0.087	0.089	0.086	0.092	0.087	0.087	0.088	0.099	0.8	0.83	0.556	0.334	0.154	0.141	0.827	0.821	0.401	0.615	0.139	0.144	0.829	0.814	0.706	0.559	0.17	0.133	0.811	0.819	0.46	0.652	0.211	0.154	0.807	0.794	0.622	0.572	0.229	0.109	1.222	0.931	0.232	0.679	0.253	0.122	1.287
1 day, 8:59:59	0.088	0.088	0.087	1.007	0.087	0.089	0.086	0.092	0.087	0.087	0.088	0.096	0.8	0.829	0.554	0.346	0.155	0.142	0.826	0.821	0.399	0.621	0.139	0.137	0.846	0.813	0.704	0.562	0.17	0.133	0.799	0.813	0.461	0.657	0.212	0.151	0.805	0.794	0.621	0.565	0.229	0.109	1.205	0.932	0.23	0.599	0.253	0.123	1.262
1 day, 9:09:59	0.088	0.088	0.087	1.006	0.087	0.089	0.086	0.092	0.087	0.087	0.088	0.095	0.799	0.827	0.551	0.37	0.155	0.141	0.824	0.818	0.4	0.624	0.138	0.146	0.827	0.813	0.7	0.566	0.171	0.132	0.803	0.817	0.461	0.661	0.211	0.144	0.804	0.791	0.619	0.58	0.229	0.109	1.214	0.929	0.231	0.588	0.253	0.123	1.26
1 day, 9:19:59	0.088	0.088	0.087	1.008	0.087	0.089	0.086	0.092	0.087	0.087	0.088	0.103	0.798	0.826	0.55	0.327	0.155	0.141	0.823	0.815	0.398	0.63	0.138	0.147	0.826	0.811	0.703	0.569	0.17	0.132	0.808	0.813	0.46	0.667	0.211	0.145	0.804	0.79	0.617	0.572	0.228	0.109	1.29	0.924	0.236	0.673	0.252	0.123	1.251
1 day, 9:29:59	0.088	0.088	0.087	1.016	0.087	0.089	0.086	0.092	0.087	0.087	0.088	0.103	0.797	0.824	0.547	0.332	0.155	0.141	0.822	0.813	0.397	0.632	0.138	0.141	0.86	0.81	0.7	0.573	0.172	0.133	0.798	0.81	0.459	0.673	0.21	0.154	0.801	0.787	0.618	0.567	0.228	0.109	1.236	0.925	0.232	0.598	0.252	0.123	1.278
1 day, 9:39:59	0.088	0.088	0.087	1.017	0.087	0.089	0.086	0.092	0.087	0.087	0.088	0.102	0.796	0.823	0.545	0.361	0.155	0.141	0.821	0.811	0.397	0.638	0.138	0.142	0.844	0.808	0.697	0.576	0.172	0.132	0.801	0.809	0.457	0.677	0.21	0.146	0.801	0.787	0.616	0.548	0.228	0.109	0.693	0.929	0.233	0.652	0.247	0.122	1.272
1 day, 9:49:59	0.088	0.088	0.087	1.022	0.087	0.089	0.086	0.092	0.087	0.087	0.088	0.097	0.795	0.822	0.543	0.376	0.154	0.141	0.82	0.812	0.395	0.644	0.138	0.141	0.843	0.807	0.698	0.579	0.172	0.132	0.801	0.807	0.458	0.684	0.21	0.142	0.8	0.783	0.614	0.577	0.228	0.109	1.218	0.932	0.236	0.618	0.247	0.122	1.254
1 day, 9:59:59	0.088	0.088	0.087	1.023	0.087	0.089	0.086	0.092	0.087	0.087	0.088	0.097	0.794	0.822	0.542	0.322	0.156	0.133	0.818	0.81	0.395	0.652	0.137	0.143	0.835	0.806	0.695	0.585	0.173	0.131	0.789	0.806	0.455	0.686	0.21	0.154	0.798	0.782	0.613	0.558	0.226	0.109	1.158	0.927	0.236	0.584	0.247	0.122	1.27
1 day, 10:09:59	0.088	0.088	0.087	1.014	0.087	0.089	0.086	0.092	0.087	0.087	0.088	0.098	0.792	0.819	0.54	0.322	0.155	0.132	0.817	0.809	0.395	0.655	0.137	0.141	0.846	0.805	0.693	0.585	0.172	0.131	0.798	0.806	0.456	0.691	0.209	0.148	0.798	0.781	0.61	0.586	0.225	0.108	1.194	0.926	0.239	0.61	0.246	0.122	1.272
1 day, 10:19:59	0.088	0.088	0.087	1.028	0.087	0.089	0.086	0.092	0.087	0.087	0.088	0.103	0.791	0.819	0.538	0.344	0.156	0.132	0.815	0.804	0.394	0.66	0.138	0.139	0.835	0.803	0.691	0.589	0.173	0.131	0.784	0.807	0.457	0.707	0.209	0.143	0.797	0.78	0.609	0.587	0.223	0.109	1.176	0.929	0.252	0.636	0.246	0.122	1.237
1 day, 10:29:59	0.088	0.088	0.087	1.022	0.087	0.089	0.086	0.092	0.087	0.087	0.088	0.102	0.789	0.817	0.536	0.322	0.156	0.131	0.814	0.804	0.393	0.663	0.139	0.144	0.826	0.801	0.69	0.602	0.174	0.131	0.79	0.805	0.455	0.706	0.208	0.153	0.796	0.778	0.607	0.575	0.222	0.109	1.268	0.922	0.237	0.595	0.244	0.122	1.24
1 day, 10:39:59	0.088	0.088	0.087	1.023	0.087	0.089	0.086	0.092	0.087	0.087	0.088	0.099	0.789	0.816	0.535	0.32	0.155	0.132	0.811	0.804	0.393	0.666	0.139	0.142	0.846	0.8	0.688	0.608	0.174	0.131	0.784	0.8	0.453	0.707	0.209	0.148	0.794	0.773	0.604	0.561	0.221	0.109	1.246	0.927	0.233	0.589	0.244	0.122	1.243
1 day, 10:49:59	0.088	0.088	0.087	1.036	0.087	0.089	0.086	0.092	0.087	0.087	0.088	0.103	0.788	0.815	0.532	0.331	0.155	0.132	0.811	0.803	0.391	0.67	0.138	0.137	0.832	0.799	0.691	0.599	0.174	0.131	0.78	0.798	0.454	0.712	0.208	0.143	0.795	0.774	0.602	0.555	0.221	0.108	1.153	0.928	0.235	0.681	0.243	0.122	1.237
1 day, 10:59:59	0.088	0.088	0.087	1.045	0.087	0.089	0.086	0.092	0.087	0.087	0.088	0.103	0.787	0.814	0.529	0.319	0.156	0.131	0.81	0.799	0.391	0.675	0.138	0.14	0.852	0.798	0.692	0.603	0.173	0.131	0.78	0.797	0.453	0.719	0.208	0.153	0.793	0.771	0.601	0.585	0.221	0.109	1.168	0.926	0.239	0.63	0.245	0.122	1.249
1 day, 11:09:59	0.088	0.088	0.087	1.047	0.087	0.089	0.086	0.092	0.087	0.087	0.088	0.103	0.788	0.813	0.528	0.392	0.156	0.131	0.808	0.797	0.389	0.679	0.138	0.148	0.836	0.796	0.69	0.613	0.173	0.13	0.79	0.799	0.456	0.718	0.208	0.149	0.792	0.77	0.599	0.53	0.22	0.108	1.121	0.927	0.237	0.673	0.25	0.121	1.243
1 day, 11:19:59	0.088	0.088	0.087	1.046	0.087	0.089	0.086	0.092	0.087	0.087	0.088	0.099	0.784	0.812	0.526	0.316	0.156	0.131	0.807	0.794	0.388	0.681	0.138	0.145	0.813	0.794	0.689	0.617	0.174	0.13	0.787	0.794	0.452	0.722	0.208	0.143	0.791	0.768	0.597	0.587	0.221	0.108	1.119	0.929	0.245	0.609	0.247	0.121	1.241
1 day, 11:29:59	0.088	0.088	0.087	1.062	0.087	0.089	0.086	0.092	0.087	0.087	0.088	0.102	0.785	0.812	0.525	0.327	0.157	0.13	0.807	0.797	0.388	0.687	0.137	0.136	0.831	0.795	0.686	0.611	0.174	0.13	0.78	0.794	0.452	0.728	0.208	0.153	0.791	0.767	0.597	0.581	0.221	0.108	1.048	0.932	0.249	0.632	0.243	0.122	1.215
1 day, 11:39:59	0.088	0.088	0.087	1.062	0.087	0.089	0.086	0.092	0.087	0.087	0.088	0.096	0.784	0.81	0.524	0.325	0.157	0.13	0.806	0.793	0.387	0.689	0.137	0.144	0.833	0.792	0.685	0.614	0.175	0.13	0.781	0.791	0.453	0.732	0.208	0.149	0.791	0.764	0.594	0.591	0.221	0.108	1.115	0.929	0.252	0.595	0.243	0.122	1.22
1 day, 11:49:59	0.088	0.088	0.087	1.068	0.087	0.089	0.086	0.092	0.087	0.087	0.088	0.096	0.782	0.807	0.521	0.324	0.157	0.13	0.803	0.79	0.385	0.691	0.137	0.142	0.84	0.79	0.682	0.617	0.174	0.13	0.775	0.789	0.45	0.736	0.207	0.142	0.789	0.761	0.592	0.573	0.219	0.108	1.141	0.927	0.262	0.608	0.243	0.122	1.189
1 day, 11:59:59	0.088	0.088	0.087	1.069	0.087	0.089	0.086	0.092	0.087	0.087	0.088	0.1	0.779	0.806	0.519	0.38	0.156	0.13	0.801	0.786	0.385	0.694	0.137	0.137	0.837	0.787	0.68	0.618	0.174	0.13	0.776	0.789	0.45	0.74	0.206	0.129	0.787	0.761	0.59	0.552	0.219	0.108	1.062	0.928	0.277	0.587	0.242	0.122	1.217
1 day, 12:09:59	0.088	0.088	0.087	1.057	0.087	0.089	0.086	0.092	0.087	0.087	0.088	0.098	0.779	0.804	0.517	0.315	0.157	0.13	0.798	0.787	0.384	0.697	0.136	0.142	0.829	0.786	0.678	0.62	0.174	0.13	0.772	0.788	0.45	0.741	0.207	0.129	0.787	0.756	0.588	0.58	0.219	0.108	1.251	0.926	0.275	0.696	0.243	0.121	1.207
1 day, 12:19:59	0.088	0.088	0.087	1.064	0.087	0.089	0.086	0.092	0.087	0.087	0.088	0.102	0.779	0.803	0.515	0.313	0.157	0.13	0.798	0.787	0.383	0.7	0.136	0.139	0.838	0.784	0.677	0.623	0.175	0.13	0.775	0.784	0.451	0.75	0.206	0.129	0.785	0.754	0.587	0.565	0.218	0.108	1.137	0.926	0.278	0.646	0.244	0.122	1.181
1 day, 12:29:59	0.088	0.088	0.087	1.075	0.087	0.089	0.086	0.092	0.087	0.087	0.088	0.102	0.777	0.802	0.515	0.324	0.156	0.13	0.797	0.786	0.383	0.704	0.136	0.139	0.829	0.783	0.675	0.649	0.176	0.13	0.772	0.784	0.451	0.749	0.206	0.131	0.785	0.754	0.586	0.59	0.218	0.108	1.236	0.926	0.25	0.589	0.243	0.122	1.187
1 day, 12:39:59	0.088	0.088	0.087	1.059	0.087	0.089	0.086	0.092	0.087	0.087	0.088	0.096	0.777	0.801	0.513	0.358	0.157	0.13	0.794	0.779	0.382	0.707	0.137	0.14	0.813	0.78	0.672	0.636	0.175	0.129	0.768	0.782	0.452	0.752	0.205	0.133	0.784	0.751	0.584	0.598	0.218	0.108	1.095	0.923	0.252	0.668	0.243	0.123	1.186
1 day, 12:49:59	0.088	0.088	0.087	1.076	0.087	0.089	0.086	0.092	0.087	0.087	0.088	0.096	0.776	0.798	0.512	0.311	0.156	0.129	0.793	0.783	0.381	0.708	0.137	0.137	0.84	0.779	0.671	0.632	0.175	0.129	0.779	0.78	0.45	0.757	0.204	0.129	0.782	0.748	0.581	0.554	0.218	0.108	1.04	0.926	0.258	0.61	0.242	0.123	1.181
1 day, 12:59:59	0.088	0.088	0.087	1.068	0.087	0.089	0.086	0.092	0.087	0.087	0.088	0.1	0.775	0.797	0.511	0.337	0.156	0.129	0.791	0.784	0.381	0.712	0.136	0.142	0.827	0.777	0.668	0.635	0.175	0.129	0.753	0.777	0.45	0.759	0.203	0.133	0.78	0.748	0.579	0.593	0.22	0.108	1.051	0.926	0.253	0.625	0.243	0.123	1.176
1 day, 13:09:59	0.088	0.088	0.087	1.077	0.087	0.089	0.086	0.092	0.087	0.087	0.088	0.098	0.773	0.796	0.507	0.32	0.156	0.129	0.79	0.776	0.38	0.713	0.135	0.138	0.83	0.776	0.667	0.731	0.176	0.129	0.762	0.776	0.453	0.763	0.202	0.129	0.78	0.748	0.578	0.598	0.218	0.108	1.165	0.923	0.261	0.663	0.242	0.122	1.178
1 day, 13:19:59	0.088	0.088	0.087	1.089	0.087	0.089	0.086	0.092	0.087	0.087	0.088	0.102	0.775	0.794	0.506	0.316	0.159	0.129	0.788	0.774	0.379	0.716	0.135	0.14	0.82	0.774	0.665	0.66	0.176	0.129	0.75	0.775	0.452	0.766	0.203	0.134	0.78	0.743	0.577	0.596	0.218	0.107	1.003	0.924	0.259	0.661	0.246	0.123	1.161
1 day, 13:29:59	0.088	0.088	0.087	1.095	0.087	0.089	0.086	0.092	0.087	0.087	0.088	0.096	0.772	0.794	0.504	0.335	0.156	0.129	0.787	0.772	0.38	0.718	0.136	0.144	0.809	0.772	0.663	0.665	0.176	0.129	0.765	0.774	0.451	0.767	0.203	0.135	0.779	0.741	0.576	0.593	0.218	0.108	1.165	0.925	0.266	0.644	0.245	0.123	1.149
1 day, 13:39:59	0.088	0.088	0.087	1.104	0.087	0.089	0.086	0.092	0.087	0.087	0.088	0.103	0.77	0.792	0.502	0.31	0.156	0.129	0.786	0.771	0.379	0.721	0.135	0.136	0.812	0.769	0.662	0.656	0.176	0.129	0.756	0.772	0.451	0.775	0.201	0.131	0.779	0.739	0.574	0.594	0.217	0.108	1.181	0.926	0.267	0.582	0.247	0.123	1.174
1 day, 13:49:59	0.088	0.088	0.087	1.096	0.087	0.089	0.086	0.092	0.087	0.087	0.088	0.1	0.768	0.79	0.5	0.309	0.155	0.129	0.784	0.767	0.378	0.723	0.136	0.141	0.808	0.768	0.66	0.654	0.176	0.128	0.747	0.77	0.452	0.774	0.2	0.134	0.777	0.736	0.573	0.594	0.217	0.107	1.017	0.923	0.278	0.663	0.244	0.122	1.182
1 day, 13:59:59	0.088	0.088	0.088	1.099	0.087	0.089	0.086	0.092	0.087	0.087	0.088	0.098	0.768	0.788	0.498	0.309	0.156	0.129	0.783	0.769	0.378	0.725	0.134	0.142	0.81	0.766	0.659	0.683	0.177	0.129	0.743	0.769	0.452	0.774	0.2	0.128	0.777	0.734	0.571	0.574	0.217	0.107	0.911	0.924	0.277	0.583	0.261	0.122	1.183
1 day, 14:09:59	0.088	0.088	0.088	1.096	0.087	0.089	0.086	0.092	0.087	0.087	0.088	0.097	0.766	0.786	0.497	0.306	0.156	0.129	0.782	0.771	0.376	0.727	0.134	0.135	0.81	0.764	0.656	0.659	0.177	0.129	0.743	0.768	0.454	0.783	0.2	0.128	0.776	0.733	0.569	0.588	0.217	0.108	1.004	0.926	0.281	0.619	0.262	0.122	1.156
1 day, 14:19:59	0.088	0.088	0.088	1.096	0.087	0.089	0.086	0.092	0.087	0.087	0.088	0.098	0.766	0.784	0.496	0.307	0.156	0.129	0.78	0.768	0.376	0.729	0.134	0.142	0.808	0.762	0.653	0.698	0.177	0.128	0.741	0.765	0.454	0.784	0.2	0.128	0.774	0.729	0.567	0.589	0.216	0.108	0.995	0.927	0.276	0.607	0.259	0.121	1.156
1 day, 14:29:59	0.088	0.088	0.088	1.102	0.087	0.089	0.086	0.092	0.087	0.087	0.088	0.103	0.764	0.782	0.494	0.315	0.155	0.129	0.778	0.763	0.376	0.731	0.134	0.138	0.806	0.761	0.651	0.666	0.176	0.129	0.74	0.763	0.456	0.784	0.201	0.128	0.774	0.726	0.565	0.565	0.217	0.107	1.066	0.925	0.282	0.658	0.26	0.122	1.179
1 day, 14:39:59	0.088	0.088	0.087	1.096	0.087	0.089	0.086	0.092	0.087	0.087	0.088	0.098	0.764	0.781	0.493	0.304	0.156	0.129	0.778	0.761	0.376	0.732	0.135	0.141	0.825	0.759	0.649	0.666	0.177	0.129	0.746	0.761	0.454	0.786	0.201	0.13	0.774	0.725	0.564	0.592	0.217	0.107	1.061	0.922	0.281	0.601	0.271	0.122	1.146
1 day, 14:49:59	0.088	0.088	0.088	1.106	0.087	0.089	0.086	0.092	0.087	0.087	0.088	0.102	0.762	0.778	0.491	0.31	0.156	0.129	0.775	0.757	0.375	0.733	0.141	0.137	0.787	0.757	0.647	0.74	0.177	0.128	0.739	0.758	0.455	0.794	0.2	0.132	0.773	0.725	0.562	0.54	0.217	0.107	1.143	0.927	0.291	0.637	0.271	0.121	1.125
1 day, 14:59:59	0.088	0.088	0.088	1.099	0.087	0.089	0.086	0.092	0.087	0.087	0.088	0.102	0.762	0.776	0.489	0.312	0.156	0.129	0.774	0.757	0.375	0.734	0.141	0.141	0.786	0.754	0.646	0.67	0.176	0.128	0.737	0.759	0.457	0.791	0.2	0.134	0.772	0.721	0.56	0.595	0.216	0.107	1.06	0.926	0.3	0.623	0.276	0.122	1.146
1 day, 15:09:59	0.088	0.088	0.088	1.101	0.087	0.089	0.086	0.092	0.087	0.087	0.088	0.104	0.759	0.773	0.488	0.335	0.155	0.129	0.773	0.758	0.375	0.736	0.142	0.143	0.819	0.752	0.644	0.669	0.177	0.128	0.744	0.755	0.457	0.792	0.2	0.134	0.771	0.717	0.559	0.59	0.215	0.107	1.047	0.924	0.3	0.552	0.306	0.122	1.136
1 day, 15:19:59	0.088	0.088	0.088	1.101	0.087	0.089	0.086	0.092	0.087	0.087	0.088	0.099	0.759	0.77	0.487	0.305	0.155	0.128	0.771	0.757	0.374	0.736	0.141	0.135	0.784	0.75	0.642	0.679	0.177	0.128	0.759	0.754	0.46	0.795	0.198	0.134	0.771	0.714	0.557	0.596	0.215	0.107	1.122	0.923	0.293	0.674	0.278	0.122	1.143
1 day, 15:29:59	0.088	0.088	0.088	1.09	0.087	0.089	0.086	0.092	0.087	0.087	0.088	0.103	0.757	0.767	0.485	0.303	0.156	0.128	0.769	0.752	0.375	0.737	0.142	0.141	0.8	0.747	0.64	0.679	0.176	0.128	0.757	0.753	0.459	0.796	0.199	0.128	0.769	0.712	0.555	0.564	0.215	0.107	1.111	0.926	0.297	0.625	0.282	0.121	1.133
1 day, 15:39:59	0.088	0.088	0.088	1.099	0.087	0.089	0.086	0.092	0.087	0.087	0.088	0.101	0.755	0.766	0.491	0.311	0.156	0.128	0.767	0.749	0.375	0.74	0.142	0.136	0.784	0.744	0.637	0.76	0.177	0.128	0.735	0.75	0.461	0.795	0.198	0.129	0.768	0.708	0.553	0.577	0.215	0.107	1.07	0.926	0.312	0.605	0.219	0.121	1.112
1 day, 15:49:59	0.088	0.088	0.087	1.094	0.087	0.089	0.086	0.092	0.087	0.087	0.088	0.103	0.755	0.763	0.483	0.313	0.155	0.128	0.765	0.748	0.374	0.738	0.142	0.143	0.807	0.742	0.636	0.77	0.177	0.127	0.742	0.748	0.467	0.803	0.197	0.13	0.766	0.705	0.552	0.504	0.215	0.108	1.119	0.919	0.305	0.55	0.239	0.121	1.153
1 day, 15:59:59	0.088	0.088	0.087	1.101	0.087	0.089	0.086	0.092	0.087	0.087	0.088	0.099	0.755	0.76	0.485	0.302	0.156	0.124	0.765	0.745	0.375	0.739	0.142	0.137	0.814	0.74	0.635	0.77	0.176	0.128	0.742	0.746	0.463	0.8	0.198	0.132	0.767	0.701	0.55	0.577	0.214	0.107	1.116	0.923	0.328	0.615	0.241	0.122	1.133
1 day, 16:09:59	0.088	0.088	0.088	1.105	0.087	0.089	0.086	0.092	0.087	0.087	0.088	0.099	0.754	0.758	0.482	0.315	0.156	0.125	0.763	0.744	0.375	0.74	0.142	0.141	0.8	0.737	0.633	0.679	0.177	0.128	0.753	0.743	0.464	0.802	0.196	0.128	0.766	0.699	0.548	0.573	0.214	0.107	0.971	0.921	0.319	0.584	0.252	0.121	1.12
1 day, 16:19:59	0.088	0.088	0.087	1.086	0.087	0.089	0.086	0.092	0.087	0.087	0.088	0.101	0.752	0.755	0.48	0.301	0.154	0.124	0.762	0.743	0.375	0.74	0.141	0.14	0.811	0.734	0.632	0.68	0.177	0.128	0.739	0.743	0.468	0.804	0.196	0.129	0.765	0.696	0.547	0.591	0.214	0.107	1.062	0.918	0.386	0.642	0.258	0.121	1.122
1 day, 16:29:59	0.088	0.088	0.088	1.099	0.087	0.089	0.086	0.092	0.087	0.087	0.088	0.102	0.751	0.752	0.48	0.305	0.155	0.124	0.761	0.739	0.374	0.74	0.141	0.139	0.804	0.731	0.63	0.708	0.177	0.128	0.746	0.742	0.468	0.805	0.196	0.129	0.764	0.693	0.545	0.571	0.215	0.107	1.094	0.916	0.333	0.681	0.246	0.121	1.124
1 day, 16:39:59	0.088	0.088	0.088	1.092	0.087	0.089	0.086	0.092	0.087	0.087	0.088	0.099	0.752	0.75	0.479	0.301	0.156	0.124	0.761	0.742	0.376	0.742	0.142	0.138	0.799	0.73	0.628	0.691	0.177	0.128	0.734	0.739	0.471	0.81	0.197	0.132	0.764	0.69	0.544	0.558	0.215	0.107	1.097	0.918	0.336	0.616	0.264	0.121	1.115
1 day, 16:49:59	0.088	0.088	0.088	1.083	0.087	0.089	0.086	0.092	0.087	0.087	0.088	0.103	0.75	0.746	0.479	0.3	0.155	0.124	0.758	0.736	0.375	0.741	0.141	0.139	0.8	0.726	0.626	0.688	0.176	0.128	0.757	0.736	0.472	0.808	0.196	0.129	0.762	0.686	0.542	0.554	0.214	0.106	1.098	0.918	0.349	0.632	0.256	0.121	1.127
1 day, 16:59:59	0.088	0.088	0.088	1.096	0.087	0.089	0.086	0.092	0.087	0.087	0.088	0.101	0.748	0.743	0.477	0.301	0.155	0.123	0.755	0.732	0.376	0.741	0.142	0.142	0.805	0.724	0.625	0.692	0.177	0.128	0.744	0.734	0.475	0.808	0.196	0.131	0.761	0.682	0.54	0.592	0.215	0.107	0.928	0.914	0.347	0.571	0.239	0.121	1.089
1 day, 17:09:59	0.088	0.088	0.088	1.079	0.087	0.089	0.086	0.092	0.087	0.087	0.088	0.104	0.747	0.741	0.478	0.309	0.155	0.123	0.754	0.732	0.376	0.741	0.142	0.135	0.799	0.72	0.623	0.741	0.177	0.128	0.759	0.732	0.475	0.809	0.196	0.13	0.759	0.679	0.54	0.57	0.214	0.106	0.572	0.915	0.346	0.572	0.25	0.121	1.113
1 day, 17:19:59	0.088	0.088	0.088	1.068	0.087	0.089	0.086	0.092	0.087	0.087	0.088	0.099	0.747	0.737	0.484	0.298	0.158	0.124	0.754	0.729	0.375	0.742	0.142	0.141	0.807	0.716	0.621	0.707	0.177	0.128	0.721	0.73	0.479	0.81	0.195	0.129	0.759	0.675	0.538	0.568	0.214	0.106	0.887	0.914	0.349	0.578	0.229	0.121	1.097
1 day, 17:29:59	0.088	0.088	0.088	1.079	0.087	0.089	0.086	0.092	0.087	0.087	0.088	0.104	0.746	0.734	0.475	0.298	0.155	0.124	0.752	0.732	0.375	0.746	0.143	0.137	0.806	0.714	0.62	0.692	0.178	0.128	0.754	0.727	0.48	0.811	0.195	0.131	0.758	0.672	0.536	0.544	0.214	0.106	0.954	0.917	0.367	0.611	0.227	0.121	1.092
1 day, 17:39:59	0.088	0.088	0.088	1.068	0.087	0.089	0.086	0.092	0.087	0.087	0.088	0.104	0.745	0.731	0.474	0.298	0.155	0.124	0.75	0.725	0.376	0.747	0.143	0.143	0.803	0.712	0.618	0.713	0.178	0.128	0.75	0.725	0.482	0.815	0.196	0.131	0.758	0.67	0.534	0.504	0.213	0.106	0.965	0.915	0.363	0.63	0.225	0.121	1.101
1 day, 17:49:59	0.088	0.088	0.088	1.075	0.087	0.089	0.086	0.092	0.087	0.087	0.088	0.103	0.745	0.728	0.472	0.302	0.155	0.124	0.75	0.723	0.375	0.746	0.143	0.134	0.791	0.709	0.617	0.706	0.177	0.128	0.736	0.723	0.486	0.817	0.196	0.129	0.758	0.665	0.532	0.554	0.215	0.107	0.944	0.92	0.385	0.594	0.224	0.12	1.093
1 day, 17:59:59	0.088	0.088	0.088	1.065	0.087	0.089	0.086	0.092	0.087	0.087	0.088	0.098	0.744	0.725	0.471	0.297	0.155	0.124	0.747	0.72	0.376	0.748	0.142	0.135	0.768	0.706	0.616	0.788	0.178	0.128	0.716	0.72	0.489	0.82	0.196	0.128	0.757	0.662	0.532	0.568	0.214	0.106	0.985	0.918	0.369	0.606	0.21	0.121	1.142
1 day, 18:09:59	0.089	0.088	0.088	1.052	0.087	0.089	0.086	0.092	0.087	0.087	0.088	0.098	0.743	0.722	0.481	0.298	0.155	0.123	0.747	0.723	0.377	0.747	0.142	0.136	0.801	0.703	0.614	0.695	0.178	0.128	0.751	0.719	0.492	0.819	0.196	0.13	0.755	0.66	0.53	0.576	0.214	0.106	1.035	0.916	0.378	0.587	0.237	0.121	1.122
1 day, 18:19:59	0.088	0.088	0.087	1.06	0.087	0.089	0.086	0.092	0.087	0.087	0.088	0.104	0.742	0.718	0.471	0.326	0.156	0.122	0.746	0.716	0.379	0.745	0.143	0.138	0.796	0.701	0.613	0.766	0.177	0.128	0.719	0.716	0.494	0.822	0.195	0.128	0.755	0.658	0.528	0.567	0.213	0.107	1.063	0.916	0.386	0.631	0.237	0.12	1.107
1 day, 18:29:59	0.088	0.088	0.088	1.047	0.087	0.089	0.086	0.092	0.101	0.087	0.088	0.098	0.743	0.717	0.482	0.296	0.155	0.123	0.746	0.719	0.378	0.746	0.143	0.141	0.792	0.699	0.612	0.695	0.178	0.128	0.757	0.715	0.499	0.823	0.195	0.129	0.755	0.654	0.525	0.508	0.214	0.106	0.932	0.915	0.391	0.611	0.226	0.12	1.118
1 day, 18:39:59	0.088	0.088	0.088	1.053	0.087	0.089	0.086	0.092	0.106	0.087	0.088	0.097	0.74	0.713	0.467	0.306	0.155	0.122	0.743	0.712	0.378	0.744	0.143	0.141	0.795	0.695	0.61	0.716	0.178	0.128	0.708	0.712	0.502	0.824	0.195	0.129	0.753	0.653	0.525	0.577	0.214	0.106	0.717	0.916	0.387	0.609	0.261	0.121	1.099
1 day, 18:49:59	0.088	0.088	0.087	1.043	0.087	0.089	0.086	0.092	0.109	0.087	0.088	0.099	0.739	0.711	0.469	0.318	0.157	0.122	0.741	0.71	0.378	0.743	0.143	0.141	0.8	0.691	0.608	0.707	0.178	0.128	0.709	0.708	0.503	0.823	0.196	0.128	0.751	0.649	0.524	0.512	0.213	0.106	1.115	0.914	0.397	0.619	0.22	0.121	1.123
1 day, 18:59:59	0.088	0.088	0.087	1.032	0.087	0.089	0.086	0.092	0.11	0.087	0.088	0.103	0.738	0.708	0.468	0.305	0.159	0.122	0.74	0.709	0.38	0.742	0.143	0.142	0.784	0.688	0.608	0.694	0.18	0.127	0.705	0.706	0.508	0.824	0.194	0.131	0.752	0.644	0.522	0.509	0.213	0.106	0.572	0.914	0.405	0.647	0.239	0.121	0.968
1 day, 19:09:59	0.088	0.088	0.088	1.024	0.087	0.089	0.086	0.092	0.11	0.087	0.088	0.1	0.738	0.706	0.467	0.326	0.154	0.123	0.739	0.71	0.38	0.742	0.143	0.142	0.776	0.686	0.606	0.693	0.179	0.128	0.714	0.703	0.511	0.825	0.194	0.131	0.75	0.642	0.521	0.547	0.212	0.106	0.89	0.912	0.405	0.669	0.23	0.121	1.097
1 day, 19:19:59	0.088	0.088	0.088	1.02	0.087	0.089	0.086	0.092	0.108	0.087	0.088	0.103	0.737	0.703	0.468	0.294	0.159	0.122	0.737	0.703	0.382	0.741	0.143	0.141	0.786	0.683	0.604	0.768	0.178	0.128	0.727	0.701	0.515	0.827	0.194	0.127	0.749	0.64	0.519	0.528	0.212	0.106	0.664	0.915	0.412	0.586	0.214	0.12	1.095
1 day, 19:29:59	0.089	0.088	0.088	1.021	0.087	0.089	0.086	0.092	0.097	0.087	0.088	0.101	0.737	0.701	0.467	0.296	0.156	0.123	0.736	0.709	0.383	0.739	0.144	0.141	0.784	0.68	0.604	0.796	0.179	0.128	0.712	0.699	0.518	0.826	0.195	0.131	0.748	0.637	0.517	0.552	0.213	0.106	0.946	0.915	0.418	0.726	0.242	0.121	1.113
1 day, 19:39:59	0.089	0.088	0.088	1.026	0.087	0.089	0.086	0.093	0.097	0.087	0.088	0.103	0.736	0.698	0.468	0.294	0.154	0.122	0.735	0.704	0.384	0.747	0.144	0.141	0.788	0.677	0.602	0.702	0.178	0.128	0.708	0.695	0.524	0.827	0.193	0.129	0.748	0.633	0.512	0.51	0.211	0.106	0.521	0.912	0.432	0.584	0.226	0.121	1.11
1 day, 19:49:59	0.089	0.088	0.088	1.022	0.087	0.089	0.086	0.093	0.097	0.087	0.088	0.103	0.735	0.696	0.468	0.3	0.166	0.122	0.733	0.696	0.385	0.737	0.144	0.141	0.771	0.674	0.6	0.703	0.178	0.128	0.7	0.692	0.529	0.827	0.194	0.131	0.747	0.631	0.511	0.578	0.211	0.106	0.589	0.907	0.445	0.606	0.264	0.12	1.084
1 day, 19:59:59	0.089	0.088	0.088	1.021	0.087	0.089	0.086	0.093	0.097	0.087	0.088	0.098	0.735	0.693	0.468	0.291	0.155	0.121	0.733	0.694	0.386	0.735	0.143	0.14	0.78	0.671	0.599	0.715	0.178	0.128	0.706	0.69	0.531	0.831	0.194	0.134	0.746	0.628	0.512	0.512	0.212	0.106	0.65	0.911	0.486	0.554	0.208	0.121	1.082
[truncated: 47 more columns]

## Sheet: Plate 1 - Procedure
Plate Comment:	Procedure Summary Plate Type: Corning 96 well for LogPhase600 Plate Number: 1 Discontinuous Kinetics: Runtime 03:00:00 (D:HH:MM), Interval 00:10:00 (HH:MM:SS), 433 Reads (max) Read: 600 nm Incubator: On Temperature setpoint: 30 ?C Temperature gradient: On Shaking: On Shaking frequency: 600 RPMs

## Sheet: Plate 2 - Results
Well	Name	Lagtime	Max Rate (OD/min)	Stationary Phase
A1		07:16:33	7.729e-05	09:00:45
B1		03:12:13	0.003196	07:20:00
C1		03:25:46	0.003106	07:34:32
D1		04:05:05	0.004124	07:18:00
E1		03:10:56	0.003129	07:21:00
F1		03:24:02	0.002989	08:00:54
G1		02:52:57	0.002909	07:12:57
H1		03:07:30	0.003228	06:57:40
A2		10:21:58	7.643e-06	15:19:24
B2		01:44:44	0.001934	08:10:30
C2		03:09:16	0.00233	08:19:03
D2		05:19:21	0.005499	08:38:07
E2		03:13:19	0.003353	06:35:36
F2		04:49:16	0.005037	08:22:38
G2		02:38:16	0.002348	08:34:26
H2		02:26:06	0.002472	07:48:09
A3		15:19:28	6.144e-06	21:01:17
B3		04:24:40	0.001543	10:23:57
C3		04:59:56	0.001688	10:16:57
D3		05:02:42	0.002271	09:52:27
E3		04:29:06	0.001358	09:55:44
F3		06:23:42	0.003174	10:15:43
G3		04:12:24	0.001462	10:23:49
H3		03:24:26	0.001375	10:25:10
A4		15:31:07	6.001e-06	21:32:11
B4		14:16:43	0.0009666	1 day, 1:50:04
C4		12:14:12	0.0006014	19:39:20
D4		14:54:04	0.0007468	22:22:33
E4		00:43:46	0.0001431	08:13:26
F4		14:24:53	0.001517	19:32:04
G4		11:29:01	0.0004463	21:59:48
H4		15:00:49	0.000588	1 day, 8:04:37
A5		1 day, 7:18:56	-5.429e-06	1 day, 1:16:39
B5		05:56:56	0.0001662	12:21:28
C5		00:03:30	0.0001508	11:45:28
D5		?????	7.396e-05	07:45:03
E5		?????	6.604e-05	07:43:19
F5		?????	6.075e-05	07:36:10
G5		02:09:53	0.0005105	08:49:43
H5		01:46:44	0.0001291	11:37:58
A6		13:48:23	4.322e-06	20:52:35
B6		02:42:49	0.000163	08:11:27
C6		02:55:12	0.0001289	09:59:33
D6		?????	7.496e-05	05:31:49
E6		00:00:35	6.204e-05	06:10:03
F6		22:20:09	-0.000159	17:56:03
G6		02:11:19	0.0005233	07:38:31
H6		03:12:16	8.654e-05	11:46:02
A7		20:20:24	-1.039e-05	19:16:53
B7		02:59:28	0.002818	07:44:53
C7		03:12:43	0.003004	07:31:40
D7		03:51:25	0.005591	06:34:30
E7		07:21:06	0.005663	11:14:26
F7		03:22:53	0.004121	07:15:19
G7		02:36:10	0.003044	07:02:30
H7		02:30:22	0.003002	07:10:42
A8		16:36:24	1.189e-05	20:51:26
B8		03:08:44	0.002782	07:41:16
C8		03:25:40	0.003053	07:34:55
D8		04:30:53	0.006003	06:54:37
E8		05:39:06	0.005078	09:29:49
F8		05:16:23	0.004307	09:39:37
G8		02:33:21	0.002746	07:31:26
H8		02:30:31	0.00301	06:55:14
A9		17:20:09	8.608e-06	21:41:55
B9		04:16:49	0.001115	11:38:22
C9		03:46:36	0.001083	11:28:14
D9		07:29:24	0.003169	11:15:06
E9		03:44:54	0.001099	11:08:57
F9		04:10:18	0.001126	11:54:48
G9		03:54:16	0.001113	11:42:03
H9		04:09:50	0.001292	11:51:42
A10		17:18:56	1.682e-05	21:04:01
B10		14:33:26	0.0009172	21:08:37
C10		12:43:22	0.0005672	23:07:35
D10		16:26:07	0.0009649	1 day, 3:47:41
E10		15:14:22	0.0005659	22:31:11
F10		17:08:10	0.001342	22:42:35
G10		14:12:50	0.0006501	1 day, 0:29:56
H10		15:49:47	0.001139	23:29:30
A11		17:32:42	1.268e-05	21:41:24
B11		18:25:16	0.0003345	1 day, 8:10:27
C11		00:09:51	0.0001338	07:08:14
D11		1 day, 17:52:45	-0.001122	1 day, 15:14:25
E11		00:02:34	8.65e-05	06:37:24
F11		?????	6.75e-05	06:35:38
G11		00:08:17	0.0001123	10:00:35
H11		21:17:08	0.0003802	1 day, 6:30:12
A12		16:34:13	7.501e-06	22:22:38
B12		00:10:48	0.0001349	06:44:11
C12		1 day, 14:56:27	-0.0001895	1 day, 10:10:04
D12		02:01:07	9.086e-05	07:47:58
E12		?????	7.6e-05	05:15:53
F12		?????	7.164e-05	06:02:17
G12		?????	0.0001198	05:29:03
H12		1 day, 3:39:25	-0.0002178	23:53:38

## Sheet: Plate 2 - Raw Data
Time	A1	A2	A3	A4	A5	A6	A7	A8	A9	A10	A11	A12	B1	B2	B3	B4	B5	B6	B7	B8	B9	B10	B11	B12	C1	C2	C3	C4	C5	C6	C7	C8	C9	C10	C11	C12	D1	D2	D3	D4	D5	D6	D7	D8	D9	D10	D11	D12	E1
00:00:00	0.091	0.091	0.086	0.087	0.087	0.086	0.089	0.086	0.086	0.088	0.087	0.086	0.106	0.106	0.109	0.102	0.1	0.099	0.106	0.106	0.112	0.099	0.102	0.101	0.105	0.107	0.109	0.1	0.099	0.099	0.106	0.111	0.107	0.104	0.101	0.103	0.104	0.1	0.101	0.097	0.096	0.095	0.104	0.107	0.102	0.098	0.095	0.106	0.104
00:10:00	0.093	0.09	0.086	0.087	0.087	0.086	0.089	0.086	0.086	0.088	0.086	0.086	0.106	0.104	0.108	0.1	0.101	0.099	0.106	0.105	0.111	0.098	0.101	0.101	0.104	0.106	0.108	0.1	0.098	0.098	0.106	0.109	0.107	0.104	0.1	0.102	0.104	0.099	0.101	0.097	0.096	0.094	0.104	0.106	0.101	0.097	0.094	0.106	0.105
00:20:00	0.093	0.09	0.086	0.087	0.086	0.086	0.089	0.086	0.086	0.088	0.086	0.086	0.108	0.107	0.11	0.103	0.107	0.099	0.108	0.108	0.112	0.101	0.102	0.102	0.106	0.108	0.111	0.102	0.099	0.099	0.109	0.111	0.108	0.107	0.102	0.103	0.106	0.101	0.103	0.099	0.098	0.095	0.106	0.108	0.103	0.099	0.096	0.107	0.106
00:30:00	0.093	0.09	0.086	0.087	0.086	0.086	0.088	0.086	0.086	0.088	0.086	0.086	0.11	0.11	0.112	0.106	0.11	0.101	0.11	0.11	0.114	0.103	0.104	0.103	0.109	0.11	0.114	0.105	0.102	0.101	0.111	0.114	0.111	0.108	0.104	0.104	0.108	0.103	0.105	0.101	0.1	0.098	0.107	0.11	0.106	0.101	0.098	0.109	0.109
00:40:00	0.093	0.09	0.086	0.087	0.086	0.086	0.089	0.086	0.085	0.088	0.086	0.086	0.112	0.114	0.115	0.107	0.111	0.103	0.114	0.114	0.118	0.105	0.105	0.104	0.111	0.112	0.115	0.107	0.105	0.102	0.111	0.116	0.112	0.111	0.106	0.106	0.11	0.106	0.107	0.102	0.102	0.099	0.11	0.111	0.107	0.103	0.099	0.11	0.113
00:50:00	0.093	0.09	0.086	0.087	0.086	0.086	0.088	0.086	0.085	0.088	0.086	0.086	0.117	0.118	0.117	0.108	0.113	0.103	0.119	0.119	0.121	0.108	0.107	0.105	0.114	0.114	0.118	0.109	0.107	0.102	0.115	0.118	0.115	0.112	0.106	0.107	0.112	0.106	0.111	0.103	0.104	0.1	0.114	0.113	0.111	0.105	0.099	0.111	0.116
01:00:00	0.093	0.091	0.086	0.087	0.087	0.086	0.088	0.086	0.086	0.088	0.086	0.086	0.125	0.124	0.123	0.111	0.115	0.105	0.125	0.126	0.127	0.111	0.108	0.106	0.12	0.12	0.122	0.109	0.108	0.104	0.119	0.125	0.119	0.113	0.108	0.108	0.118	0.109	0.114	0.106	0.103	0.101	0.118	0.117	0.113	0.108	0.099	0.112	0.122
01:10:00	0.093	0.091	0.087	0.087	0.087	0.086	0.089	0.086	0.086	0.088	0.086	0.086	0.131	0.131	0.129	0.114	0.117	0.105	0.131	0.131	0.132	0.113	0.11	0.108	0.126	0.125	0.128	0.111	0.11	0.106	0.126	0.13	0.123	0.115	0.11	0.109	0.124	0.116	0.118	0.107	0.103	0.102	0.123	0.123	0.115	0.11	0.1	0.113	0.129
01:20:00	0.092	0.091	0.087	0.087	0.087	0.086	0.088	0.086	0.086	0.088	0.086	0.086	0.137	0.137	0.132	0.116	0.118	0.107	0.136	0.137	0.135	0.116	0.111	0.111	0.133	0.129	0.131	0.114	0.11	0.108	0.134	0.135	0.126	0.117	0.111	0.112	0.131	0.119	0.121	0.107	0.103	0.102	0.128	0.126	0.117	0.11	0.1	0.114	0.134
01:30:00	0.093	0.091	0.087	0.087	0.087	0.086	0.089	0.086	0.086	0.088	0.086	0.086	0.145	0.144	0.135	0.118	0.119	0.11	0.144	0.143	0.139	0.118	0.111	0.113	0.14	0.137	0.135	0.116	0.112	0.109	0.138	0.142	0.128	0.121	0.112	0.112	0.137	0.123	0.123	0.108	0.104	0.103	0.135	0.132	0.119	0.11	0.101	0.115	0.141
01:40:00	0.092	0.091	0.086	0.087	0.087	0.086	0.088	0.086	0.086	0.088	0.086	0.086	0.153	0.152	0.139	0.12	0.12	0.113	0.151	0.152	0.142	0.12	0.112	0.114	0.148	0.147	0.137	0.119	0.114	0.111	0.146	0.148	0.133	0.122	0.113	0.113	0.145	0.131	0.126	0.108	0.104	0.103	0.143	0.139	0.122	0.111	0.102	0.115	0.15
01:50:00	0.092	0.091	0.086	0.087	0.087	0.086	0.089	0.086	0.086	0.088	0.086	0.086	0.165	0.161	0.143	0.121	0.121	0.114	0.163	0.161	0.145	0.124	0.113	0.115	0.158	0.157	0.143	0.12	0.114	0.112	0.157	0.16	0.138	0.123	0.115	0.113	0.154	0.14	0.131	0.109	0.105	0.104	0.154	0.146	0.125	0.113	0.102	0.115	0.159
02:00:00	0.092	0.091	0.087	0.087	0.087	0.086	0.089	0.086	0.086	0.088	0.086	0.086	0.179	0.177	0.149	0.121	0.121	0.116	0.178	0.174	0.15	0.123	0.113	0.116	0.172	0.169	0.147	0.122	0.116	0.112	0.171	0.175	0.144	0.125	0.117	0.115	0.168	0.151	0.139	0.111	0.105	0.104	0.167	0.159	0.128	0.114	0.102	0.115	0.175
02:10:00	0.093	0.091	0.087	0.087	0.087	0.086	0.088	0.086	0.086	0.088	0.086	0.086	0.19	0.193	0.157	0.122	0.123	0.117	0.193	0.189	0.155	0.125	0.114	0.117	0.184	0.18	0.153	0.124	0.118	0.112	0.181	0.188	0.149	0.127	0.117	0.116	0.182	0.162	0.14	0.112	0.106	0.104	0.181	0.17	0.132	0.115	0.103	0.117	0.186
02:20:00	0.093	0.091	0.087	0.087	0.087	0.086	0.088	0.086	0.086	0.088	0.086	0.086	0.214	0.21	0.165	0.123	0.124	0.118	0.216	0.203	0.161	0.127	0.116	0.117	0.209	0.2	0.162	0.125	0.118	0.113	0.214	0.209	0.158	0.127	0.118	0.117	0.205	0.179	0.146	0.113	0.107	0.104	0.204	0.188	0.138	0.117	0.103	0.116	0.209
02:30:00	0.092	0.091	0.087	0.087	0.087	0.086	0.089	0.086	0.086	0.088	0.086	0.086	0.24	0.232	0.175	0.124	0.117	0.118	0.238	0.229	0.172	0.129	0.116	0.118	0.227	0.226	0.169	0.126	0.119	0.114	0.231	0.238	0.166	0.128	0.118	0.117	0.22	0.197	0.155	0.114	0.108	0.105	0.221	0.208	0.144	0.118	0.104	0.116	0.226
02:40:00	0.093	0.091	0.087	0.087	0.087	0.086	0.088	0.086	0.086	0.088	0.086	0.086	0.254	0.252	0.187	0.127	0.118	0.118	0.253	0.245	0.179	0.13	0.116	0.118	0.237	0.236	0.177	0.128	0.119	0.114	0.238	0.251	0.176	0.129	0.118	0.117	0.232	0.212	0.162	0.116	0.108	0.105	0.236	0.222	0.149	0.119	0.104	0.117	0.238
02:50:00	0.093	0.091	0.087	0.087	0.087	0.086	0.088	0.086	0.086	0.088	0.086	0.086	0.266	0.269	0.194	0.129	0.118	0.119	0.271	0.261	0.187	0.131	0.117	0.119	0.251	0.245	0.184	0.129	0.12	0.114	0.265	0.264	0.186	0.13	0.119	0.118	0.244	0.229	0.169	0.117	0.109	0.106	0.253	0.236	0.155	0.12	0.105	0.118	0.257
03:00:00	0.093	0.091	0.087	0.087	0.087	0.086	0.089	0.087	0.086	0.088	0.086	0.086	0.282	0.285	0.208	0.131	0.12	0.121	0.286	0.277	0.194	0.132	0.118	0.119	0.282	0.27	0.203	0.131	0.12	0.115	0.286	0.29	0.193	0.131	0.12	0.119	0.266	0.241	0.18	0.118	0.109	0.106	0.266	0.253	0.16	0.121	0.105	0.119	0.278
03:10:00	0.086	0.091	0.087	0.087	0.087	0.086	0.088	0.087	0.086	0.088	0.086	0.086	0.297	0.301	0.215	0.132	0.121	0.121	0.304	0.293	0.2	0.133	0.119	0.12	0.298	0.287	0.215	0.133	0.119	0.116	0.296	0.304	0.203	0.131	0.119	0.119	0.278	0.249	0.19	0.119	0.11	0.106	0.281	0.265	0.165	0.122	0.105	0.119	0.289
03:20:00	0.086	0.091	0.087	0.087	0.087	0.086	0.088	0.087	0.086	0.088	0.086	0.086	0.309	0.319	0.228	0.134	0.121	0.123	0.307	0.306	0.211	0.135	0.12	0.121	0.308	0.296	0.224	0.134	0.12	0.116	0.292	0.314	0.217	0.132	0.119	0.119	0.282	0.264	0.2	0.121	0.11	0.107	0.282	0.276	0.174	0.123	0.106	0.118	0.295
03:30:00	0.086	0.091	0.087	0.087	0.087	0.086	0.089	0.086	0.086	0.088	0.086	0.086	0.315	0.325	0.251	0.135	0.122	0.123	0.303	0.303	0.217	0.136	0.121	0.122	0.308	0.295	0.233	0.134	0.12	0.117	0.296	0.313	0.227	0.135	0.119	0.12	0.282	0.27	0.206	0.125	0.11	0.107	0.289	0.278	0.179	0.124	0.106	0.119	0.301
03:40:00	0.086	0.091	0.087	0.087	0.087	0.086	0.089	0.086	0.086	0.088	0.086	0.086	0.328	0.333	0.259	0.14	0.124	0.122	0.303	0.301	0.224	0.137	0.123	0.123	0.314	0.296	0.242	0.136	0.119	0.118	0.296	0.317	0.235	0.135	0.12	0.121	0.281	0.28	0.212	0.122	0.11	0.108	0.291	0.28	0.185	0.125	0.107	0.12	0.313
03:50:00	0.086	0.091	0.087	0.087	0.087	0.086	0.089	0.086	0.086	0.088	0.086	0.086	0.337	0.35	0.263	0.139	0.123	0.124	0.311	0.308	0.231	0.139	0.126	0.124	0.318	0.303	0.244	0.137	0.12	0.119	0.313	0.323	0.243	0.136	0.121	0.121	0.285	0.289	0.219	0.123	0.111	0.108	0.3	0.279	0.191	0.126	0.107	0.121	0.324
04:00:00	0.086	0.091	0.087	0.087	0.087	0.086	0.089	0.087	0.086	0.088	0.086	0.086	0.351	0.364	0.276	0.141	0.124	0.126	0.329	0.32	0.238	0.143	0.126	0.127	0.332	0.314	0.256	0.139	0.12	0.119	0.317	0.333	0.252	0.136	0.122	0.121	0.291	0.306	0.227	0.125	0.11	0.108	0.308	0.28	0.195	0.129	0.107	0.121	0.338
04:10:00	0.087	0.091	0.087	0.087	0.087	0.086	0.089	0.087	0.086	0.088	0.086	0.086	0.372	0.38	0.291	0.142	0.123	0.127	0.343	0.328	0.247	0.142	0.127	0.127	0.346	0.323	0.262	0.143	0.121	0.119	0.33	0.347	0.261	0.147	0.122	0.121	0.291	0.323	0.233	0.131	0.111	0.109	0.315	0.283	0.202	0.128	0.107	0.122	0.346
04:20:00	0.086	0.091	0.087	0.087	0.087	0.086	0.088	0.086	0.086	0.088	0.086	0.086	0.385	0.411	0.294	0.145	0.125	0.127	0.371	0.347	0.255	0.142	0.128	0.127	0.348	0.324	0.272	0.145	0.12	0.118	0.34	0.349	0.269	0.149	0.122	0.123	0.288	0.33	0.238	0.129	0.111	0.109	0.316	0.282	0.208	0.13	0.107	0.125	0.342
04:30:00	0.086	0.091	0.087	0.087	0.087	0.086	0.088	0.087	0.086	0.088	0.086	0.086	0.388	0.431	0.298	0.151	0.127	0.126	0.389	0.366	0.261	0.143	0.129	0.128	0.367	0.35	0.279	0.146	0.12	0.117	0.365	0.37	0.277	0.15	0.123	0.123	0.299	0.344	0.245	0.128	0.111	0.111	0.309	0.285	0.213	0.134	0.108	0.126	0.386
04:40:00	0.086	0.091	0.087	0.087	0.087	0.086	0.088	0.086	0.086	0.088	0.087	0.086	0.389	0.448	0.3	0.151	0.127	0.127	0.416	0.381	0.268	0.144	0.13	0.128	0.392	0.364	0.28	0.147	0.12	0.116	0.385	0.399	0.281	0.151	0.124	0.127	0.307	0.356	0.25	0.128	0.112	0.11	0.334	0.297	0.218	0.131	0.108	0.124	0.412
04:50:00	0.086	0.091	0.087	0.087	0.087	0.086	0.089	0.087	0.086	0.088	0.087	0.086	0.422	0.447	0.304	0.152	0.128	0.128	0.446	0.395	0.273	0.145	0.131	0.129	0.383	0.381	0.283	0.151	0.12	0.115	0.407	0.407	0.286	0.154	0.124	0.129	0.318	0.366	0.256	0.13	0.111	0.111	0.331	0.308	0.222	0.133	0.108	0.126	0.403
05:00:00	0.086	0.091	0.087	0.087	0.087	0.086	0.088	0.087	0.086	0.088	0.087	0.086	0.463	0.482	0.306	0.151	0.129	0.128	0.446	0.4	0.28	0.146	0.132	0.132	0.413	0.4	0.29	0.15	0.12	0.115	0.441	0.443	0.292	0.154	0.125	0.13	0.337	0.387	0.263	0.134	0.112	0.111	0.465	0.313	0.228	0.134	0.108	0.126	0.506
05:10:00	0.088	0.091	0.087	0.087	0.087	0.086	0.089	0.086	0.086	0.088	0.087	0.086	0.502	0.5	0.317	0.162	0.131	0.129	0.469	0.429	0.286	0.147	0.132	0.133	0.416	0.419	0.295	0.151	0.121	0.115	0.455	0.445	0.299	0.156	0.125	0.131	0.368	0.434	0.275	0.132	0.112	0.111	0.563	0.329	0.233	0.136	0.109	0.128	0.467
05:20:00	0.087	0.091	0.087	0.087	0.087	0.086	0.089	0.087	0.086	0.088	0.087	0.086	0.488	0.526	0.321	0.158	0.132	0.129	0.478	0.468	0.291	0.148	0.131	0.133	0.418	0.436	0.305	0.152	0.121	0.118	0.448	0.451	0.303	0.157	0.126	0.131	0.392	0.456	0.276	0.141	0.112	0.11	0.559	0.343	0.238	0.139	0.109	0.126	0.533
05:30:00	0.087	0.091	0.087	0.087	0.087	0.086	0.088	0.087	0.086	0.088	0.087	0.086	0.547	0.536	0.323	0.161	0.134	0.13	0.495	0.472	0.296	0.152	0.131	0.133	0.499	0.45	0.31	0.153	0.122	0.118	0.505	0.479	0.308	0.158	0.127	0.133	0.403	0.448	0.284	0.138	0.112	0.111	0.73	0.368	0.242	0.135	0.11	0.125	0.486
05:40:00	0.086	0.091	0.087	0.087	0.087	0.086	0.088	0.087	0.086	0.088	0.087	0.086	0.583	0.56	0.331	0.16	0.134	0.13	0.561	0.533	0.302	0.15	0.132	0.134	0.556	0.43	0.314	0.155	0.122	0.119	0.533	0.5	0.314	0.16	0.128	0.134	0.511	0.458	0.296	0.133	0.113	0.113	0.778	0.385	0.245	0.136	0.11	0.126	0.495
05:50:00	0.086	0.091	0.087	0.087	0.087	0.086	0.088	0.087	0.086	0.088	0.086	0.086	0.63	0.604	0.342	0.159	0.135	0.132	0.597	0.566	0.308	0.151	0.134	0.136	0.604	0.447	0.328	0.155	0.122	0.121	0.593	0.525	0.328	0.161	0.128	0.135	0.53	0.543	0.309	0.14	0.114	0.112	0.841	0.544	0.251	0.141	0.111	0.129	0.59
06:00:00	0.086	0.091	0.087	0.087	0.087	0.086	0.088	0.087	0.086	0.088	0.087	0.086	0.633	0.585	0.347	0.16	0.135	0.132	0.623	0.586	0.314	0.151	0.135	0.137	0.572	0.514	0.331	0.16	0.124	0.122	0.617	0.565	0.328	0.162	0.128	0.136	0.6	0.498	0.312	0.138	0.114	0.112	0.86	0.662	0.255	0.143	0.111	0.128	0.627
06:10:00	0.086	0.091	0.087	0.087	0.087	0.086	0.089	0.087	0.086	0.088	0.087	0.086	0.632	0.609	0.354	0.16	0.136	0.134	0.66	0.613	0.319	0.151	0.136	0.137	0.6	0.539	0.337	0.158	0.124	0.126	0.65	0.625	0.329	0.163	0.129	0.137	0.66	0.546	0.316	0.136	0.115	0.113	0.901	0.793	0.268	0.146	0.11	0.129	0.653
06:20:00	0.087	0.091	0.087	0.087	0.087	0.086	0.088	0.087	0.086	0.088	0.087	0.086	0.695	0.624	0.358	0.165	0.139	0.135	0.671	0.64	0.328	0.152	0.137	0.136	0.637	0.55	0.352	0.166	0.124	0.128	0.682	0.68	0.339	0.164	0.129	0.138	0.699	0.581	0.333	0.146	0.114	0.113	0.913	0.885	0.273	0.139	0.111	0.129	0.716
06:30:00	0.086	0.091	0.087	0.087	0.087	0.086	0.089	0.087	0.086	0.088	0.087	0.086	0.722	0.645	0.362	0.172	0.139	0.136	0.715	0.673	0.335	0.152	0.138	0.136	0.668	0.592	0.355	0.158	0.125	0.127	0.701	0.705	0.343	0.166	0.13	0.138	0.72	0.626	0.338	0.141	0.115	0.114	0.943	0.899	0.289	0.146	0.112	0.13	0.732
06:40:00	0.088	0.091	0.087	0.087	0.087	0.086	0.088	0.087	0.086	0.088	0.087	0.086	0.789	0.637	0.367	0.167	0.139	0.138	0.712	0.704	0.337	0.153	0.138	0.137	0.713	0.643	0.356	0.16	0.125	0.128	0.719	0.715	0.354	0.166	0.131	0.138	0.735	0.601	0.335	0.151	0.115	0.115	0.99	0.911	0.29	0.142	0.112	0.133	0.782
06:50:00	0.087	0.091	0.087	0.087	0.087	0.086	0.089	0.087	0.086	0.088	0.087	0.086	0.817	0.668	0.371	0.165	0.138	0.139	0.758	0.719	0.342	0.154	0.139	0.138	0.755	0.647	0.36	0.161	0.126	0.131	0.748	0.741	0.361	0.168	0.132	0.14	0.791	0.634	0.344	0.15	0.116	0.114	1.005	0.938	0.306	0.143	0.112	0.133	0.821
07:00:00	0.086	0.091	0.087	0.087	0.087	0.086	0.088	0.087	0.086	0.088	0.087	0.086	0.851	0.687	0.377	0.165	0.141	0.141	0.804	0.738	0.348	0.155	0.139	0.138	0.77	0.659	0.37	0.161	0.126	0.131	0.802	0.786	0.36	0.169	0.132	0.139	0.799	0.636	0.373	0.14	0.116	0.116	1.009	0.971	0.31	0.145	0.111	0.131	0.811
07:10:00	0.086	0.091	0.087	0.087	0.087	0.086	0.088	0.087	0.086	0.088	0.087	0.086	0.857	0.687	0.386	0.167	0.141	0.142	0.791	0.742	0.351	0.156	0.139	0.141	0.797	0.65	0.374	0.162	0.127	0.13	0.795	0.798	0.368	0.169	0.133	0.141	0.855	0.672	0.387	0.143	0.116	0.115	1.026	0.979	0.32	0.146	0.112	0.133	0.807
07:20:00	0.097	0.091	0.087	0.087	0.087	0.086	0.088	0.087	0.086	0.088	0.087	0.086	0.876	0.732	0.394	0.174	0.142	0.145	0.795	0.745	0.352	0.156	0.14	0.139	0.835	0.676	0.391	0.162	0.128	0.13	0.796	0.809	0.373	0.171	0.134	0.142	0.893	0.673	0.403	0.151	0.116	0.115	1.014	0.989	0.324	0.146	0.113	0.135	0.848
07:30:00	0.097	0.091	0.087	0.087	0.087	0.086	0.088	0.087	0.086	0.088	0.087	0.086	0.906	0.747	0.4	0.178	0.141	0.146	0.812	0.788	0.347	0.156	0.14	0.14	0.851	0.699	0.388	0.166	0.129	0.132	0.799	0.821	0.382	0.17	0.135	0.143	0.897	0.682	0.427	0.15	0.116	0.117	1.008	0.992	0.305	0.157	0.113	0.134	0.87
07:40:00	0.09	0.091	0.087	0.087	0.087	0.086	0.088	0.087	0.086	0.088	0.087	0.086	0.918	0.762	0.416	0.172	0.142	0.147	0.875	0.773	0.359	0.158	0.14	0.141	0.847	0.748	0.399	0.177	0.129	0.132	0.849	0.822	0.392	0.172	0.135	0.143	0.931	0.692	0.46	0.145	0.116	0.116	1.007	0.995	0.339	0.158	0.113	0.138	0.866
07:50:00	0.094	0.091	0.087	0.087	0.087	0.086	0.089	0.087	0.086	0.088	0.087	0.086	0.898	0.82	0.436	0.169	0.142	0.152	0.879	0.795	0.367	0.157	0.141	0.145	0.834	0.75	0.405	0.166	0.129	0.132	0.865	0.843	0.384	0.172	0.136	0.142	0.92	1.082	0.492	0.144	0.116	0.117	0.984	0.991	0.336	0.163	0.113	0.139	0.897
08:00:00	0.093	0.091	0.087	0.087	0.087	0.086	0.088	0.087	0.086	0.088	0.087	0.086	0.896	0.821	0.442	0.177	0.142	0.15	0.936	0.8	0.373	0.158	0.141	0.144	0.864	0.772	0.403	0.171	0.13	0.134	0.899	0.862	0.387	0.178	0.136	0.144	0.917	1.15	0.518	0.147	0.117	0.117	0.987	0.986	0.329	0.155	0.114	0.141	0.907
08:10:00	0.092	0.091	0.087	0.087	0.087	0.086	0.088	0.087	0.086	0.088	0.087	0.086	0.896	0.837	0.459	0.175	0.142	0.154	0.91	0.789	0.375	0.159	0.142	0.143	0.885	0.784	0.418	0.178	0.13	0.136	0.911	0.851	0.396	0.173	0.137	0.143	0.916	1.149	0.534	0.154	0.117	0.119	0.979	0.98	0.335	0.14	0.113	0.137	0.913
08:20:00	0.095	0.091	0.087	0.087	0.087	0.086	0.088	0.087	0.086	0.088	0.087	0.086	0.886	0.833	0.472	0.173	0.143	0.153	0.915	0.806	0.393	0.16	0.141	0.141	0.885	0.805	0.434	0.17	0.131	0.137	0.9	0.85	0.408	0.173	0.137	0.144	0.909	1.162	0.561	0.155	0.117	0.117	0.982	0.976	0.363	0.143	0.114	0.138	0.96
08:30:00	0.098	0.091	0.087	0.087	0.087	0.086	0.089	0.087	0.086	0.088	0.087	0.086	0.892	0.83	0.482	0.182	0.142	0.152	0.912	0.81	0.399	0.16	0.142	0.141	0.883	0.785	0.446	0.17	0.13	0.137	0.873	0.842	0.414	0.174	0.137	0.144	0.908	1.174	0.566	0.153	0.117	0.119	0.981	0.967	0.366	0.143	0.115	0.137	0.886
08:40:00	0.096	0.091	0.087	0.087	0.087	0.086	0.088	0.087	0.086	0.088	0.087	0.086	0.905	0.854	0.507	0.182	0.142	0.159	0.911	0.806	0.409	0.16	0.142	0.14	0.883	0.813	0.468	0.169	0.131	0.14	0.876	0.834	0.437	0.174	0.138	0.144	0.913	1.181	0.575	0.155	0.118	0.118	0.965	0.96	0.37	0.142	0.114	0.137	0.878
08:50:00	0.094	0.091	0.087	0.087	0.087	0.086	0.088	0.087	0.086	0.088	0.087	0.086	0.889	0.853	0.511	0.179	0.142	0.159	0.907	0.809	0.427	0.161	0.143	0.141	0.863	0.839	0.501	0.178	0.13	0.141	0.872	0.838	0.436	0.176	0.139	0.143	0.894	1.206	0.6	0.157	0.117	0.118	0.953	0.947	0.4	0.143	0.115	0.137	0.886
09:00:00	0.096	0.091	0.087	0.087	0.087	0.086	0.089	0.087	0.086	0.088	0.087	0.086	0.874	0.844	0.526	0.177	0.143	0.156	0.909	0.808	0.43	0.162	0.142	0.142	0.852	0.836	0.532	0.18	0.132	0.142	0.877	0.849	0.446	0.179	0.139	0.144	0.888	1.227	0.657	0.149	0.117	0.12	0.96	0.942	0.452	0.145	0.115	0.147	0.873
09:10:00	0.088	0.091	0.087	0.087	0.087	0.086	0.088	0.087	0.086	0.088	0.087	0.086	0.887	0.853	0.541	0.182	0.143	0.153	0.928	0.811	0.439	0.162	0.142	0.146	0.843	0.844	0.545	0.172	0.132	0.147	0.906	0.861	0.454	0.181	0.14	0.142	0.884	1.234	0.664	0.154	0.118	0.12	0.942	0.934	0.415	0.144	0.115	0.141	0.911
09:20:00	0.096	0.091	0.087	0.087	0.087	0.086	0.088	0.087	0.086	0.088	0.087	0.086	0.859	0.853	0.563	0.182	0.143	0.152	0.914	0.818	0.457	0.163	0.143	0.141	0.83	0.835	0.553	0.174	0.132	0.142	0.875	0.864	0.474	0.179	0.14	0.142	0.874	1.23	0.682	0.155	0.119	0.119	0.928	0.93	0.441	0.145	0.116	0.139	0.871
09:30:00	0.09	0.091	0.087	0.087	0.087	0.086	0.089	0.087	0.086	0.088	0.087	0.086	0.856	0.85	0.575	0.184	0.143	0.153	0.913	0.824	0.453	0.164	0.143	0.142	0.825	0.843	0.581	0.176	0.133	0.142	0.876	0.849	0.475	0.18	0.141	0.143	0.884	1.229	0.701	0.158	0.117	0.121	0.919	0.929	0.511	0.15	0.115	0.134	0.864
09:40:00	0.092	0.091	0.087	0.087	0.087	0.086	0.088	0.087	0.086	0.088	0.087	0.086	0.862	0.865	0.603	0.186	0.143	0.15	0.921	0.831	0.475	0.164	0.143	0.141	0.814	0.832	0.583	0.175	0.132	0.143	0.872	0.857	0.485	0.182	0.141	0.142	0.872	1.211	0.715	0.15	0.117	0.12	0.913	0.922	0.488	0.149	0.115	0.134	0.859
09:50:00	0.095	0.091	0.087	0.087	0.087	0.086	0.088	0.087	0.086	0.088	0.087	0.086	0.85	0.857	0.622	0.185	0.143	0.15	0.885	0.835	0.48	0.164	0.143	0.14	0.811	0.84	0.597	0.179	0.133	0.144	0.871	0.852	0.497	0.181	0.141	0.142	0.873	1.199	0.735	0.155	0.118	0.122	0.927	0.919	0.498	0.151	0.115	0.133	0.861
10:00:00	0.097	0.091	0.087	0.087	0.087	0.086	0.089	0.087	0.086	0.088	0.087	0.086	0.86	0.865	0.631	0.185	0.144	0.15	0.9	0.827	0.49	0.165	0.143	0.142	0.794	0.825	0.6	0.178	0.132	0.143	0.866	0.852	0.509	0.181	0.143	0.142	0.868	1.192	0.739	0.151	0.118	0.12	0.908	0.915	0.653	0.154	0.116	0.134	0.838
10:10:00	0.094	0.091	0.087	0.087	0.087	0.086	0.088	0.087	0.086	0.088	0.087	0.086	0.851	0.851	0.64	0.187	0.144	0.15	0.9	0.838	0.501	0.165	0.144	0.141	0.788	0.825	0.609	0.177	0.132	0.143	0.875	0.847	0.527	0.181	0.143	0.142	0.87	1.175	0.741	0.154	0.118	0.12	0.914	0.91	0.596	0.153	0.116	0.133	0.842
10:20:00	0.092	0.091	0.087	0.087	0.087	0.086	0.089	0.087	0.086	0.088	0.087	0.086	0.875	0.853	0.639	0.194	0.144	0.15	0.896	0.839	0.52	0.166	0.143	0.141	0.78	0.82	0.62	0.179	0.134	0.144	0.873	0.879	0.537	0.185	0.142	0.142	0.872	1.165	0.748	0.163	0.118	0.12	0.901	0.909	0.66	0.155	0.116	0.133	0.858
10:30:00	0.096	0.091	0.087	0.087	0.087	0.086	0.088	0.087	0.086	0.088	0.087	0.086	0.876	0.845	0.657	0.184	0.145	0.15	0.894	0.846	0.523	0.166	0.144	0.141	0.761	0.824	0.629	0.187	0.134	0.144	0.876	0.89	0.552	0.183	0.144	0.135	0.874	1.157	0.756	0.164	0.119	0.119	0.908	0.904	0.712	0.157	0.117	0.133	0.837
10:40:00	0.093	0.091	0.087	0.087	0.087	0.086	0.088	0.087	0.086	0.088	0.087	0.086	0.868	0.848	0.662	0.186	0.145	0.151	0.889	0.847	0.542	0.168	0.144	0.141	0.785	0.826	0.65	0.186	0.136	0.144	0.873	0.879	0.555	0.184	0.144	0.149	0.874	1.144	0.759	0.155	0.118	0.12	0.884	0.904	0.679	0.155	0.117	0.133	0.837
10:50:00	0.089	0.091	0.087	0.087	0.087	0.086	0.089	0.087	0.086	0.088	0.087	0.086	0.884	0.84	0.67	0.19	0.146	0.151	0.887	0.853	0.549	0.168	0.145	0.142	0.789	0.817	0.656	0.194	0.136	0.145	0.875	0.885	0.565	0.183	0.144	0.148	0.832	1.131	0.755	0.174	0.118	0.12	0.87	0.902	0.701	0.155	0.117	0.134	0.844
11:00:00	0.09	0.091	0.087	0.087	0.087	0.086	0.089	0.087	0.086	0.088	0.087	0.086	0.883	0.842	0.671	0.194	0.146	0.152	0.887	0.853	0.565	0.17	0.145	0.142	0.779	0.812	0.644	0.186	0.136	0.145	0.866	0.896	0.574	0.185	0.145	0.149	0.824	1.127	0.745	0.161	0.118	0.12	0.861	0.897	0.796	0.158	0.117	0.135	0.83
11:10:00	0.092	0.091	0.087	0.087	0.087	0.086	0.088	0.087	0.086	0.088	0.087	0.086	0.883	0.837	0.674	0.192	0.15	0.151	0.878	0.852	0.57	0.169	0.145	0.141	0.769	0.812	0.66	0.193	0.136	0.145	0.874	0.882	0.582	0.185	0.145	0.15	0.815	1.112	0.745	0.164	0.12	0.12	0.854	0.895	0.8	0.154	0.117	0.134	0.847
11:20:00	0.095	0.091	0.087	0.087	0.087	0.086	0.089	0.087	0.086	0.088	0.087	0.086	0.88	0.831	0.673	0.191	0.155	0.152	0.87	0.857	0.588	0.169	0.145	0.141	0.775	0.815	0.658	0.186	0.136	0.146	0.867	0.886	0.594	0.187	0.145	0.151	0.815	1.093	0.735	0.158	0.118	0.121	0.861	0.894	0.815	0.159	0.117	0.135	0.825
11:30:00	0.094	0.091	0.087	0.087	0.088	0.086	0.089	0.087	0.086	0.088	0.087	0.086	0.873	0.821	0.668	0.194	0.159	0.153	0.868	0.858	0.591	0.169	0.146	0.141	0.762	0.809	0.657	0.185	0.137	0.147	0.854	0.871	0.595	0.187	0.145	0.151	0.81	1.093	0.728	0.163	0.119	0.12	0.848	0.888	0.87	0.16	0.118	0.135	0.846
11:40:00	0.092	0.091	0.087	0.087	0.087	0.086	0.089	0.087	0.086	0.088	0.087	0.086	0.874	0.825	0.665	0.186	0.161	0.152	0.859	0.858	0.597	0.171	0.145	0.141	0.758	0.804	0.651	0.194	0.136	0.13	0.829	0.867	0.603	0.188	0.146	0.15	0.827	1.068	0.72	0.169	0.119	0.121	0.85	0.887	0.811	0.164	0.117	0.133	0.848
11:50:00	0.095	0.091	0.087	0.087	0.087	0.086	0.089	0.087	0.086	0.088	0.087	0.086	0.865	0.83	0.669	0.197	0.158	0.153	0.862	0.863	0.601	0.172	0.146	0.141	0.784	0.805	0.642	0.192	0.136	0.152	0.85	0.858	0.604	0.188	0.145	0.15	0.816	1.059	0.722	0.164	0.119	0.12	0.844	0.885	0.83	0.163	0.117	0.134	0.842
12:00:00	0.097	0.091	0.087	0.087	0.087	0.086	0.088	0.087	0.086	0.088	0.087	0.086	0.864	0.828	0.662	0.196	0.163	0.153	0.858	0.864	0.605	0.173	0.147	0.141	0.787	0.797	0.645	0.189	0.137	0.149	0.835	0.87	0.61	0.193	0.146	0.146	0.817	1.05	0.709	0.163	0.119	0.12	0.844	0.884	0.822	0.159	0.117	0.133	0.846
12:10:00	0.093	0.091	0.087	0.087	0.087	0.086	0.089	0.087	0.086	0.088	0.087	0.086	0.871	0.834	0.657	0.204	0.157	0.152	0.858	0.867	0.61	0.172	0.147	0.14	0.773	0.795	0.645	0.195	0.138	0.152	0.842	0.855	0.613	0.189	0.147	0.146	0.813	1.052	0.702	0.159	0.119	0.119	0.845	0.882	0.814	0.165	0.118	0.134	0.848
12:20:00	0.092	0.092	0.087	0.087	0.087	0.086	0.088	0.087	0.086	0.088	0.087	0.086	0.884	0.833	0.656	0.197	0.162	0.152	0.849	0.866	0.61	0.173	0.148	0.141	0.78	0.793	0.632	0.191	0.137	0.154	0.835	0.85	0.615	0.191	0.143	0.142	0.811	1.029	0.714	0.165	0.119	0.118	0.835	0.884	0.821	0.165	0.118	0.133	0.856
12:30:00	0.093	0.092	0.087	0.087	0.087	0.086	0.089	0.087	0.086	0.088	0.087	0.086	0.884	0.839	0.66	0.202	0.165	0.152	0.843	0.86	0.616	0.175	0.147	0.14	0.782	0.788	0.637	0.198	0.138	0.149	0.817	0.848	0.614	0.193	0.144	0.142	0.802	1.019	0.704	0.167	0.119	0.119	0.843	0.884	0.804	0.161	0.118	0.134	0.848
12:40:00	0.092	0.092	0.087	0.087	0.087	0.086	0.089	0.087	0.086	0.088	0.087	0.086	0.884	0.832	0.657	0.203	0.158	0.151	0.833	0.872	0.619	0.176	0.148	0.141	0.808	0.785	0.628	0.198	0.138	0.149	0.809	0.86	0.617	0.193	0.144	0.142	0.798	1.006	0.713	0.169	0.12	0.119	0.847	0.883	0.813	0.163	0.118	0.134	0.858
12:50:00	0.093	0.091	0.087	0.087	0.088	0.086	0.088	0.086	0.086	0.088	0.087	0.086	0.889	0.834	0.652	0.204	0.163	0.151	0.834	0.869	0.608	0.176	0.148	0.141	0.779	0.789	0.633	0.194	0.138	0.149	0.802	0.847	0.612	0.194	0.144	0.142	0.8	1.005	0.698	0.171	0.119	0.119	0.854	0.881	0.814	0.166	0.118	0.134	0.845
13:00:00	0.094	0.091	0.087	0.087	0.087	0.086	0.089	0.087	0.086	0.088	0.087	0.086	0.874	0.838	0.646	0.205	0.163	0.151	0.846	0.866	0.612	0.178	0.148	0.141	0.749	0.79	0.627	0.193	0.139	0.149	0.815	0.849	0.609	0.195	0.145	0.142	0.797	1.001	0.697	0.175	0.119	0.119	0.842	0.883	0.823	0.173	0.118	0.134	0.849
13:10:00	0.094	0.092	0.087	0.088	0.088	0.087	0.088	0.087	0.086	0.088	0.087	0.086	0.895	0.829	0.649	0.2	0.166	0.152	0.837	0.87	0.603	0.182	0.149	0.141	0.793	0.784	0.633	0.2	0.138	0.152	0.824	0.851	0.61	0.196	0.144	0.143	0.794	0.998	0.695	0.177	0.119	0.119	0.841	0.884	0.814	0.168	0.118	0.134	0.848
13:20:00	0.096	0.091	0.087	0.087	0.087	0.086	0.088	0.087	0.086	0.088	0.087	0.086	0.902	0.827	0.637	0.203	0.167	0.15	0.844	0.866	0.599	0.181	0.148	0.14	0.784	0.774	0.618	0.195	0.139	0.144	0.797	0.846	0.602	0.197	0.145	0.143	0.801	0.99	0.691	0.178	0.119	0.12	0.847	0.883	0.807	0.158	0.118	0.136	0.836
13:30:00	0.095	0.091	0.087	0.087	0.088	0.086	0.089	0.087	0.086	0.088	0.087	0.086	0.906	0.821	0.635	0.204	0.164	0.151	0.855	0.864	0.603	0.183	0.149	0.141	0.777	0.772	0.614	0.201	0.139	0.153	0.829	0.84	0.602	0.198	0.146	0.143	0.802	0.981	0.687	0.175	0.121	0.12	0.864	0.882	0.793	0.157	0.118	0.133	0.837
13:40:00	0.096	0.091	0.087	0.087	0.087	0.086	0.089	0.087	0.086	0.088	0.087	0.086	0.911	0.819	0.631	0.206	0.159	0.151	0.841	0.859	0.596	0.183	0.149	0.141	0.772	0.766	0.618	0.201	0.14	0.149	0.854	0.843	0.598	0.199	0.146	0.142	0.79	0.974	0.683	0.175	0.12	0.12	0.87	0.882	0.804	0.159	0.118	0.132	0.84
13:50:00	0.096	0.091	0.087	0.088	0.088	0.086	0.089	0.087	0.086	0.088	0.087	0.086	0.903	0.809	0.628	0.209	0.149	0.151	0.836	0.853	0.592	0.183	0.149	0.141	0.814	0.768	0.614	0.204	0.14	0.148	0.842	0.851	0.596	0.201	0.146	0.142	0.8	0.962	0.682	0.181	0.12	0.12	0.865	0.88	0.782	0.16	0.118	0.133	0.85
14:00:00	0.095	0.091	0.087	0.088	0.088	0.086	0.088	0.087	0.086	0.088	0.087	0.086	0.913	0.811	0.624	0.212	0.148	0.151	0.852	0.858	0.586	0.186	0.149	0.14	0.822	0.763	0.612	0.208	0.14	0.149	0.823	0.842	0.593	0.202	0.146	0.15	0.793	0.954	0.679	0.176	0.121	0.12	0.869	0.882	0.781	0.16	0.119	0.133	0.847
14:10:00	0.095	0.091	0.087	0.088	0.087	0.087	0.089	0.087	0.086	0.088	0.087	0.086	0.907	0.811	0.624	0.213	0.15	0.151	0.847	0.86	0.584	0.188	0.15	0.141	0.823	0.766	0.617	0.209	0.139	0.15	0.847	0.847	0.594	0.207	0.146	0.149	0.809	0.961	0.682	0.186	0.121	0.12	0.865	0.882	0.773	0.161	0.118	0.133	0.86
14:20:00	0.095	0.092	0.087	0.088	0.088	0.087	0.089	0.087	0.086	0.088	0.087	0.086	0.898	0.803	0.633	0.218	0.149	0.15	0.856	0.852	0.575	0.192	0.15	0.141	0.828	0.763	0.608	0.212	0.14	0.152	0.834	0.84	0.583	0.205	0.147	0.15	0.806	0.954	0.677	0.182	0.12	0.121	0.874	0.881	0.773	0.164	0.119	0.134	0.849
14:30:00	0.096	0.092	0.087	0.087	0.087	0.087	0.089	0.087	0.086	0.088	0.087	0.086	0.896	0.81	0.634	0.22	0.151	0.15	0.86	0.855	0.574	0.195	0.149	0.144	0.825	0.764	0.605	0.218	0.141	0.153	0.853	0.83	0.58	0.206	0.147	0.15	0.829	0.942	0.672	0.181	0.121	0.12	0.873	0.881	0.772	0.168	0.118	0.133	0.851
14:40:00	0.094	0.091	0.087	0.088	0.087	0.087	0.088	0.087	0.086	0.088	0.087	0.086	0.892	0.812	0.627	0.223	0.15	0.151	0.849	0.855	0.56	0.199	0.149	0.152	0.821	0.757	0.603	0.22	0.141	0.154	0.85	0.841	0.578	0.209	0.146	0.151	0.828	0.94	0.669	0.185	0.121	0.12	0.879	0.883	0.767	0.172	0.119	0.133	0.845
14:50:00	0.095	0.092	0.087	0.088	0.088	0.087	0.088	0.087	0.086	0.088	0.087	0.086	0.894	0.807	0.629	0.232	0.151	0.15	0.864	0.862	0.563	0.203	0.15	0.153	0.824	0.765	0.605	0.218	0.143	0.153	0.831	0.844	0.574	0.211	0.147	0.15	0.844	0.943	0.671	0.184	0.121	0.12	0.87	0.882	0.763	0.172	0.119	0.133	0.856
15:00:00	0.095	0.092	0.087	0.088	0.088	0.087	0.089	0.087	0.086	0.088	0.087	0.086	0.889	0.81	0.625	0.231	0.151	0.15	0.852	0.859	0.552	0.208	0.151	0.154	0.834	0.762	0.603	0.219	0.142	0.153	0.856	0.83	0.569	0.212	0.149	0.15	0.858	0.938	0.667	0.181	0.122	0.119	0.874	0.885	0.769	0.172	0.118	0.133	0.844
15:10:00	0.096	0.092	0.087	0.088	0.088	0.087	0.089	0.087	0.086	0.088	0.087	0.086	0.89	0.796	0.623	0.233	0.152	0.15	0.867	0.858	0.547	0.212	0.151	0.153	0.846	0.756	0.601	0.226	0.143	0.152	0.818	0.83	0.571	0.216	0.148	0.152	0.827	0.913	0.665	0.189	0.121	0.119	0.885	0.886	0.759	0.17	0.119	0.133	0.844
15:20:00	0.097	0.091	0.087	0.088	0.087	0.087	0.088	0.087	0.086	0.088	0.087	0.086	0.886	0.804	0.623	0.233	0.152	0.151	0.871	0.857	0.544	0.218	0.15	0.153	0.854	0.751	0.598	0.232	0.143	0.154	0.825	0.831	0.564	0.218	0.148	0.151	0.823	0.925	0.665	0.191	0.121	0.119	0.896	0.887	0.753	0.171	0.119	0.133	0.842
15:30:00	0.096	0.092	0.087	0.087	0.088	0.087	0.089	0.087	0.086	0.088	0.087	0.086	0.897	0.799	0.62	0.242	0.151	0.15	0.871	0.856	0.537	0.222	0.151	0.154	0.87	0.761	0.603	0.232	0.143	0.15	0.833	0.825	0.561	0.224	0.149	0.152	0.835	0.922	0.664	0.191	0.121	0.12	0.894	0.886	0.736	0.178	0.119	0.133	0.85
15:40:00	0.095	0.092	0.087	0.088	0.087	0.087	0.089	0.087	0.086	0.088	0.087	0.086	0.888	0.801	0.618	0.242	0.152	0.15	0.874	0.855	0.537	0.225	0.151	0.153	0.857	0.761	0.596	0.234	0.146	0.153	0.841	0.803	0.558	0.225	0.148	0.151	0.826	0.92	0.664	0.197	0.121	0.119	0.899	0.887	0.736	0.177	0.119	0.133	0.833
15:50:00	0.096	0.091	0.087	0.088	0.088	0.087	0.089	0.087	0.086	0.088	0.087	0.086	0.89	0.805	0.618	0.24	0.151	0.15	0.876	0.848	0.535	0.23	0.151	0.154	0.872	0.768	0.595	0.238	0.146	0.151	0.854	0.811	0.56	0.229	0.148	0.152	0.839	0.919	0.661	0.199	0.121	0.119	0.9	0.889	0.731	0.175	0.12	0.132	0.829
16:00:00	0.095	0.091	0.087	0.088	0.088	0.087	0.089	0.087	0.086	0.088	0.087	0.086	0.891	0.799	0.62	0.249	0.152	0.15	0.874	0.846	0.525	0.237	0.152	0.154	0.859	0.761	0.605	0.241	0.145	0.155	0.883	0.826	0.556	0.233	0.149	0.152	0.843	0.916	0.661	0.2	0.121	0.119	0.899	0.891	0.729	0.178	0.119	0.133	0.835
16:10:00	0.096	0.092	0.087	0.088	0.088	0.087	0.089	0.087	0.086	0.088	0.087	0.086	0.89	0.792	0.618	0.252	0.152	0.15	0.875	0.845	0.529	0.241	0.152	0.154	0.836	0.779	0.595	0.243	0.145	0.154	0.883	0.812	0.551	0.237	0.148	0.152	0.844	0.91	0.661	0.205	0.122	0.12	0.897	0.891	0.731	0.183	0.119	0.133	0.82
16:20:00	0.096	0.091	0.087	0.088	0.088	0.087	0.089	0.087	0.086	0.088	0.087	0.086	0.895	0.794	0.623	0.259	0.152	0.15	0.872	0.837	0.522	0.244	0.152	0.154	0.842	0.754	0.602	0.249	0.147	0.152	0.888	0.81	0.547	0.242	0.149	0.151	0.856	0.89	0.659	0.203	0.122	0.12	0.899	0.891	0.718	0.185	0.119	0.133	0.834
16:30:00	0.096	0.092	0.087	0.088	0.087	0.087	0.088	0.087	0.086	0.088	0.087	0.086	0.887	0.797	0.617	0.262	0.152	0.149	0.872	0.829	0.514	0.247	0.151	0.154	0.861	0.755	0.605	0.251	0.146	0.151	0.897	0.809	0.546	0.246	0.149	0.15	0.857	0.909	0.677	0.209	0.122	0.12	0.899	0.891	0.72	0.189	0.12	0.132	0.8
16:40:00	0.096	0.091	0.087	0.088	0.087	0.087	0.09	0.087	0.086	0.088	0.087	0.086	0.87	0.792	0.615	0.267	0.152	0.149	0.863	0.838	0.511	0.246	0.152	0.154	0.866	0.758	0.596	0.259	0.146	0.153	0.896	0.798	0.544	0.249	0.149	0.15	0.865	0.903	0.661	0.208	0.123	0.119	0.899	0.89	0.713	0.194	0.12	0.132	0.829
16:50:00	0.095	0.091	0.087	0.088	0.088	0.087	0.089	0.087	0.086	0.088	0.087	0.086	0.861	0.786	0.615	0.273	0.153	0.149	0.859	0.833	0.51	0.255	0.152	0.154	0.869	0.759	0.594	0.263	0.147	0.155	0.892	0.8	0.539	0.251	0.149	0.15	0.853	0.887	0.661	0.207	0.122	0.119	0.914	0.891	0.716	0.199	0.119	0.133	0.815
17:00:00	0.096	0.091	0.087	0.088	0.088	0.087	0.089	0.087	0.086	0.088	0.087	0.086	0.874	0.792	0.614	0.28	0.154	0.149	0.866	0.83	0.503	0.263	0.153	0.155	0.867	0.743	0.604	0.268	0.148	0.155	0.893	0.8	0.538	0.255	0.149	0.151	0.855	0.896	0.66	0.22	0.123	0.119	0.9	0.894	0.709	0.203	0.119	0.132	0.841
17:10:00	0.096	0.092	0.087	0.088	0.088	0.087	0.089	0.087	0.086	0.088	0.087	0.086	0.844	0.794	0.618	0.282	0.153	0.149	0.862	0.825	0.502	0.27	0.153	0.154	0.863	0.759	0.609	0.282	0.147	0.154	0.886	0.79	0.536	0.26	0.149	0.152	0.86	0.896	0.661	0.22	0.126	0.119	0.927	0.895	0.7	0.207	0.12	0.132	0.833
17:20:00	0.096	0.092	0.087	0.088	0.088	0.087	0.089	0.087	0.086	0.088	0.087	0.086	0.84	0.791	0.618	0.288	0.155	0.149	0.853	0.821	0.496	0.274	0.153	0.153	0.863	0.755	0.608	0.285	0.147	0.152	0.877	0.79	0.534	0.264	0.149	0.152	0.857	0.892	0.662	0.215	0.126	0.119	0.918	0.894	0.707	0.208	0.12	0.132	0.83
17:30:00	0.096	0.091	0.087	0.088	0.088	0.087	0.089	0.087	0.086	0.088	0.087	0.086	0.856	0.796	0.613	0.296	0.155	0.149	0.863	0.818	0.493	0.281	0.154	0.154	0.863	0.753	0.606	0.294	0.148	0.151	0.871	0.785	0.533	0.269	0.15	0.15	0.879	0.866	0.666	0.225	0.123	0.119	0.925	0.892	0.711	0.213	0.121	0.134	0.859
17:40:00	0.095	0.091	0.087	0.088	0.088	0.087	0.089	0.087	0.086	0.089	0.087	0.086	0.858	0.794	0.61	0.296	0.154	0.149	0.856	0.817	0.495	0.29	0.155	0.154	0.862	0.756	0.607	0.298	0.147	0.155	0.856	0.772	0.531	0.273	0.15	0.15	0.876	0.87	0.661	0.225	0.122	0.119	0.917	0.897	0.703	0.217	0.12	0.131	0.859
17:50:00	0.095	0.092	0.087	0.088	0.088	0.087	0.089	0.087	0.086	0.089	0.087	0.086	0.841	0.787	0.613	0.305	0.155	0.149	0.859	0.817	0.493	0.292	0.154	0.153	0.862	0.756	0.598	0.304	0.148	0.156	0.893	0.779	0.528	0.279	0.15	0.151	0.884	0.887	0.662	0.219	0.123	0.119	0.934	0.896	0.685	0.219	0.12	0.131	0.864
18:00:00	0.095	0.092	0.087	0.088	0.088	0.087	0.089	0.087	0.086	0.089	0.087	0.087	0.833	0.794	0.615	0.314	0.156	0.148	0.86	0.819	0.486	0.298	0.155	0.152	0.864	0.762	0.598	0.312	0.148	0.156	0.89	0.786	0.535	0.285	0.152	0.152	0.884	0.862	0.662	0.243	0.123	0.119	0.939	0.901	0.719	0.227	0.121	0.132	0.858
18:10:00	0.096	0.091	0.087	0.088	0.088	0.087	0.089	0.087	0.086	0.089	0.087	0.087	0.813	0.785	0.612	0.321	0.156	0.148	0.85	0.819	0.487	0.304	0.155	0.152	0.862	0.76	0.597	0.314	0.149	0.153	0.883	0.775	0.526	0.291	0.15	0.151	0.888	0.881	0.662	0.243	0.124	0.119	0.924	0.897	0.687	0.232	0.12	0.132	0.862
18:19:59	0.096	0.091	0.088	0.088	0.088	0.087	0.09	0.087	0.086	0.089	0.087	0.087	0.828	0.791	0.613	0.327	0.155	0.148	0.86	0.819	0.479	0.302	0.156	0.152	0.863	0.749	0.594	0.317	0.149	0.151	0.88	0.78	0.528	0.298	0.15	0.151	0.883	0.858	0.66	0.272	0.124	0.119	0.945	0.898	0.688	0.237	0.12	0.131	0.867
18:29:59	0.097	0.091	0.088	0.088	0.087	0.087	0.09	0.088	0.086	0.089	0.087	0.087	0.824	0.785	0.61	0.334	0.156	0.148	0.849	0.821	0.476	0.308	0.156	0.152	0.864	0.751	0.592	0.323	0.15	0.15	0.876	0.778	0.524	0.304	0.15	0.153	0.885	0.859	0.661	0.249	0.124	0.119	0.933	0.902	0.675	0.242	0.121	0.131	0.858
18:39:58	0.095	0.091	0.088	0.088	0.088	0.087	0.09	0.088	0.087	0.089	0.088	0.087	0.827	0.784	0.609	0.347	0.156	0.148	0.85	0.818	0.485	0.33	0.157	0.151	0.864	0.741	0.594	0.33	0.15	0.144	0.873	0.767	0.524	0.308	0.15	0.153	0.883	0.87	0.667	0.262	0.124	0.119	0.946	0.904	0.681	0.245	0.121	0.132	0.862
18:49:59	0.096	0.092	0.088	0.088	0.088	0.087	0.09	0.088	0.087	0.089	0.088	0.087	0.817	0.781	0.61	0.381	0.156	0.147	0.857	0.819	0.474	0.349	0.159	0.149	0.864	0.751	0.591	0.334	0.15	0.144	0.871	0.778	0.523	0.313	0.151	0.153	0.879	0.875	0.662	0.258	0.125	0.119	0.94	0.902	0.679	0.25	0.121	0.131	0.849
18:59:59	0.097	0.092	0.088	0.088	0.088	0.087	0.09	0.088	0.087	0.089	0.088	0.087	0.834	0.788	0.61	0.38	0.157	0.147	0.854	0.821	0.471	0.363	0.158	0.149	0.865	0.749	0.592	0.336	0.152	0.145	0.87	0.778	0.522	0.318	0.15	0.153	0.878	0.859	0.662	0.279	0.128	0.119	0.958	0.908	0.679	0.256	0.121	0.131	0.867
19:09:58	0.097	0.092	0.088	0.088	0.088	0.087	0.09	0.088	0.087	0.09	0.088	0.087	0.832	0.784	0.612	0.397	0.156	0.147	0.87	0.82	0.477	0.334	0.159	0.15	0.866	0.748	0.591	0.337	0.153	0.147	0.87	0.779	0.528	0.324	0.151	0.152	0.874	0.872	0.665	0.298	0.128	0.119	0.962	0.908	0.685	0.257	0.121	0.131	0.866
19:19:59	0.098	0.092	0.088	0.088	0.088	0.087	0.088	0.088	0.087	0.09	0.088	0.087	0.843	0.791	0.609	0.399	0.157	0.146	0.871	0.821	0.466	0.337	0.159	0.149	0.867	0.752	0.597	0.344	0.153	0.151	0.87	0.776	0.519	0.329	0.151	0.152	0.876	0.868	0.664	0.309	0.128	0.119	0.964	0.909	0.691	0.267	0.122	0.131	0.865
19:29:59	0.097	0.092	0.088	0.088	0.088	0.087	0.09	0.089	0.087	0.09	0.088	0.087	0.853	0.784	0.609	0.407	0.157	0.146	0.87	0.821	0.476	0.356	0.16	0.15	0.868	0.749	0.595	0.347	0.154	0.155	0.871	0.773	0.52	0.333	0.151	0.154	0.872	0.857	0.666	0.296	0.129	0.119	0.975	0.91	0.667	0.274	0.122	0.131	0.864
19:39:59	0.097	0.092	0.088	0.088	0.088	0.087	0.089	0.088	0.087	0.09	0.088	0.087	0.799	0.779	0.61	0.406	0.157	0.147	0.86	0.821	0.481	0.383	0.162	0.15	0.869	0.75	0.591	0.35	0.154	0.154	0.871	0.781	0.518	0.339	0.152	0.155	0.87	0.85	0.666	0.312	0.129	0.119	0.982	0.91	0.67	0.283	0.122	0.13	0.878
19:49:59	0.097	0.092	0.088	0.088	0.088	0.087	0.089	0.089	0.087	0.091	0.088	0.087	0.816	0.787	0.611	0.412	0.157	0.146	0.876	0.82	0.478	0.388	0.161	0.151	0.874	0.75	0.596	0.356	0.155	0.151	0.872	0.783	0.517	0.349	0.152	0.155	0.868	0.859	0.667	0.313	0.13	0.119	0.989	0.912	0.665	0.297	0.123	0.131	0.874
19:59:59	0.098	0.092	0.088	0.088	0.088	0.087	0.089	0.089	0.087	0.091	0.088	0.087	0.857	0.784	0.61	0.418	0.157	0.145	0.875	0.82	0.477	0.392	0.162	0.15	0.873	0.755	0.588	0.352	0.156	0.151	0.872	0.782	0.516	0.353	0.152	0.156	0.868	0.858	0.668	0.328	0.128	0.119	0.991	0.917	0.662	0.303	0.123	0.132	0.887
20:09:59	0.097	0.092	0.088	0.088	0.088	0.087	0.089	0.089	0.087	0.091	0.088	0.087	0.877	0.792	0.607	0.424	0.158	0.145	0.865	0.819	0.479	0.396	0.163	0.151	0.874	0.752	0.587	0.354	0.156	0.156	0.873	0.782	0.514	0.36	0.153	0.155	0.869	0.84	0.667	0.332	0.131	0.119	0.992	0.917	0.649	0.311	0.123	0.131	0.891
20:19:59	0.098	0.092	0.088	0.088	0.088	0.087	0.089	0.089	0.087	0.091	0.088	0.087	0.911	0.787	0.614	0.426	0.157	0.146	0.877	0.819	0.473	0.455	0.163	0.15	0.874	0.756	0.586	0.359	0.156	0.152	0.873	0.785	0.513	0.362	0.152	0.155	0.868	0.83	0.668	0.325	0.131	0.118	0.981	0.917	0.663	0.324	0.122	0.13	0.888
20:29:59	0.096	0.092	0.088	0.088	0.088	0.087	0.089	0.088	0.087	0.091	0.088	0.087	0.852	0.788	0.61	0.432	0.158	0.146	0.867	0.819	0.471	0.413	0.164	0.15	0.874	0.76	0.585	0.36	0.157	0.149	0.872	0.788	0.517	0.369	0.153	0.155	0.873	0.85	0.667	0.335	0.128	0.118	0.987	0.915	0.685	0.323	0.123	0.13	0.885
20:39:59	0.098	0.092	0.088	0.088	0.088	0.087	0.089	0.089	0.087	0.091	0.088	0.087	0.875	0.789	0.613	0.439	0.158	0.145	0.875	0.82	0.468	0.412	0.165	0.137	0.874	0.758	0.585	0.361	0.158	0.156	0.873	0.789	0.51	0.372	0.151	0.157	0.871	0.826	0.667	0.339	0.131	0.118	0.994	0.918	0.645	0.351	0.123	0.13	0.887
20:49:59	0.098	0.092	0.088	0.088	0.088	0.087	0.089	0.089	0.087	0.091	0.088	0.087	0.799	0.789	0.61	0.41	0.159	0.145	0.873	0.822	0.469	0.421	0.166	0.131	0.875	0.761	0.586	0.36	0.159	0.151	0.873	0.788	0.516	0.381	0.152	0.157	0.87	0.825	0.667	0.342	0.13	0.118	0.971	0.922	0.646	0.353	0.123	0.13	0.885
20:59:59	0.098	0.092	0.088	0.088	0.088	0.087	0.089	0.089	0.087	0.091	0.088	0.087	0.817	0.786	0.609	0.396	0.158	0.145	0.875	0.823	0.466	0.422	0.168	0.142	0.875	0.758	0.585	0.361	0.16	0.149	0.874	0.788	0.508	0.386	0.153	0.157	0.868	0.844	0.668	0.36	0.129	0.118	0.993	0.924	0.643	0.375	0.123	0.131	0.885
21:09:59	0.097	0.092	0.088	0.088	0.088	0.087	0.089	0.089	0.087	0.091	0.088	0.087	0.837	0.79	0.609	0.446	0.158	0.145	0.873	0.824	0.465	0.436	0.169	0.139	0.877	0.76	0.586	0.365	0.161	0.155	0.875	0.787	0.508	0.392	0.152	0.157	0.872	0.843	0.668	0.356	0.13	0.118	0.984	0.928	0.646	0.363	0.124	0.13	0.889
21:19:59	0.097	0.092	0.088	0.088	0.088	0.087	0.089	0.089	0.087	0.091	0.088	0.087	0.817	0.793	0.61	0.414	0.158	0.145	0.874	0.823	0.464	0.435	0.169	0.151	0.877	0.764	0.594	0.364	0.162	0.151	0.875	0.793	0.508	0.395	0.152	0.156	0.869	0.836	0.671	0.362	0.129	0.118	0.976	0.928	0.64	0.377	0.124	0.131	0.885
21:29:59	0.097	0.092	0.088	0.088	0.088	0.087	0.089	0.089	0.087	0.091	0.088	0.087	0.88	0.79	0.61	0.411	0.158	0.144	0.892	0.825	0.46	0.435	0.172	0.143	0.877	0.765	0.598	0.363	0.162	0.149	0.876	0.791	0.506	0.397	0.151	0.157	0.874	0.822	0.671	0.362	0.131	0.118	0.976	0.933	0.628	0.393	0.124	0.13	0.884
21:39:59	0.097	0.092	0.088	0.088	0.088	0.087	0.089	0.089	0.087	0.091	0.088	0.087	0.904	0.793	0.611	0.461	0.159	0.144	0.903	0.824	0.46	0.436	0.173	0.145	0.876	0.766	0.597	0.369	0.163	0.156	0.875	0.791	0.505	0.4	0.148	0.159	0.87	0.823	0.673	0.371	0.13	0.118	0.979	0.935	0.627	0.374	0.125	0.131	0.884
21:49:59	0.097	0.092	0.088	0.088	0.088	0.087	0.089	0.089	0.087	0.091	0.088	0.087	0.868	0.793	0.61	0.479	0.158	0.144	0.904	0.825	0.456	0.454	0.175	0.143	0.877	0.766	0.607	0.369	0.163	0.15	0.875	0.793	0.504	0.404	0.157	0.158	0.875	0.833	0.677	0.373	0.129	0.118	0.979	0.938	0.649	0.399	0.125	0.131	0.885
21:59:59	0.097	0.092	0.088	0.088	0.088	0.087	0.089	0.089	0.087	0.091	0.088	0.087	0.874	0.794	0.611	0.475	0.159	0.144	0.908	0.825	0.454	0.46	0.177	0.152	0.877	0.768	0.596	0.366	0.164	0.148	0.875	0.794	0.504	0.408	0.158	0.157	0.874	0.827	0.676	0.371	0.129	0.118	0.978	0.938	0.626	0.379	0.126	0.131	0.884
22:09:59	0.097	0.092	0.088	0.088	0.088	0.087	0.089	0.089	0.087	0.091	0.088	0.087	0.893	0.793	0.61	0.442	0.159	0.144	0.911	0.824	0.454	0.454	0.18	0.154	0.878	0.769	0.598	0.366	0.165	0.155	0.876	0.794	0.507	0.408	0.15	0.157	0.874	0.8	0.679	0.38	0.132	0.118	0.982	0.942	0.623	0.425	0.129	0.13	0.885
22:19:59	0.098	0.092	0.088	0.088	0.088	0.087	0.089	0.089	0.087	0.091	0.088	0.087	0.895	0.793	0.61	0.473	0.159	0.144	0.909	0.825	0.453	0.508	0.182	0.141	0.877	0.769	0.594	0.369	0.167	0.149	0.875	0.796	0.5	0.411	0.149	0.157	0.871	0.805	0.679	0.374	0.129	0.117	0.983	0.945	0.65	0.394	0.127	0.13	0.885
22:29:59	0.098	0.092	0.088	0.088	0.088	0.087	0.089	0.089	0.087	0.091	0.089	0.087	0.906	0.795	0.612	0.484	0.159	0.144	0.909	0.825	0.451	0.482	0.183	0.141	0.878	0.769	0.594	0.365	0.168	0.153	0.875	0.797	0.498	0.414	0.153	0.158	0.876	0.818	0.68	0.369	0.132	0.117	0.986	0.945	0.635	0.405	0.127	0.131	0.884
22:39:59	0.097	0.093	0.088	0.088	0.088	0.087	0.089	0.089	0.087	0.091	0.089	0.087	0.89	0.797	0.618	0.458	0.159	0.144	0.907	0.826	0.449	0.483	0.187	0.143	0.878	0.773	0.595	0.368	0.169	0.149	0.876	0.798	0.497	0.417	0.154	0.158	0.871	0.818	0.682	0.382	0.129	0.117	0.99	0.947	0.611	0.411	0.127	0.131	0.882
22:49:59	0.097	0.092	0.088	0.088	0.088	0.087	0.089	0.089	0.087	0.091	0.089	0.087	0.894	0.794	0.614	0.436	0.16	0.144	0.898	0.826	0.451	0.449	0.191	0.142	0.878	0.776	0.595	0.368	0.168	0.148	0.876	0.799	0.496	0.422	0.15	0.157	0.872	0.818	0.684	0.4	0.131	0.117	0.991	0.946	0.628	0.445	0.127	0.131	0.883
22:59:59	0.098	0.092	0.088	0.088	0.088	0.087	0.089	0.089	0.087	0.091	0.089	0.087	0.89	0.819	0.613	0.438	0.159	0.143	0.889	0.828	0.446	0.453	0.194	0.141	0.878	0.778	0.596	0.37	0.172	0.154	0.875	0.802	0.494	0.425	0.15	0.157	0.875	0.812	0.686	0.406	0.129	0.117	0.989	0.952	0.619	0.434	0.129	0.131	0.883
23:09:59	0.098	0.092	0.088	0.088	0.088	0.087	0.089	0.089	0.087	0.091	0.089	0.087	0.887	0.82	0.617	0.437	0.158	0.144	0.898	0.83	0.442	0.453	0.196	0.141	0.878	0.777	0.596	0.365	0.171	0.147	0.875	0.818	0.493	0.426	0.149	0.152	0.87	0.814	0.687	0.42	0.131	0.117	0.981	0.95	0.627	0.451	0.129	0.13	0.883
23:19:59	0.098	0.092	0.088	0.088	0.088	0.087	0.089	0.089	0.087	0.091	0.089	0.087	0.886	0.817	0.615	0.439	0.158	0.143	0.888	0.828	0.442	0.45	0.199	0.142	0.878	0.779	0.597	0.37	0.172	0.155	0.874	0.82	0.494	0.428	0.149	0.158	0.875	0.82	0.687	0.415	0.131	0.116	0.984	0.951	0.604	0.449	0.129	0.131	0.883
23:29:59	0.098	0.092	0.088	0.088	0.088	0.087	0.089	0.089	0.087	0.091	0.089	0.087	0.888	0.82	0.612	0.441	0.159	0.144	0.877	0.826	0.44	0.449	0.203	0.144	0.878	0.778	0.598	0.369	0.172	0.148	0.874	0.821	0.49	0.428	0.149	0.157	0.87	0.815	0.689	0.405	0.132	0.117	0.986	0.955	0.614	0.46	0.131	0.131	0.882
23:39:59	0.097	0.093	0.088	0.088	0.088	0.087	0.089	0.089	0.087	0.091	0.089	0.088	0.887	0.819	0.612	0.441	0.158	0.143	0.855	0.829	0.436	0.461	0.206	0.144	0.878	0.783	0.597	0.37	0.173	0.149	0.874	0.822	0.489	0.434	0.154	0.157	0.873	0.813	0.69	0.418	0.131	0.117	0.995	0.956	0.64	0.464	0.131	0.13	0.883
23:49:59	0.098	0.092	0.088	0.089	0.088	0.087	0.089	0.089	0.087	0.091	0.089	0.088	0.878	0.82	0.615	0.443	0.159	0.142	0.843	0.829	0.435	0.453	0.211	0.144	0.877	0.784	0.596	0.365	0.174	0.151	0.874	0.826	0.491	0.434	0.151	0.157	0.869	0.8	0.693	0.423	0.132	0.117	0.99	0.959	0.632	0.476	0.132	0.131	0.882
23:59:59	0.098	0.092	0.088	0.089	0.088	0.087	0.089	0.089	0.087	0.091	0.089	0.088	0.883	0.822	0.612	0.446	0.159	0.142	0.843	0.828	0.433	0.467	0.212	0.144	0.877	0.784	0.596	0.368	0.175	0.146	0.874	0.83	0.488	0.438	0.149	0.157	0.873	0.805	0.695	0.399	0.132	0.117	0.99	0.959	0.593	0.5	0.132	0.131	0.883
1 day, 0:09:59	0.099	0.092	0.088	0.089	0.088	0.087	0.089	0.089	0.088	0.091	0.089	0.088	0.882	0.822	0.615	0.448	0.159	0.142	0.844	0.829	0.435	0.441	0.217	0.145	0.877	0.786	0.595	0.366	0.177	0.154	0.873	0.832	0.486	0.441	0.15	0.156	0.871	0.819	0.697	0.423	0.131	0.117	0.985	0.961	0.601	0.469	0.133	0.131	0.882
1 day, 0:19:59	0.098	0.093	0.088	0.089	0.089	0.087	0.089	0.089	0.087	0.091	0.089	0.088	0.876	0.821	0.609	0.448	0.159	0.142	0.895	0.83	0.436	0.464	0.221	0.146	0.876	0.786	0.592	0.366	0.179	0.148	0.872	0.831	0.486	0.442	0.151	0.156	0.867	0.821	0.699	0.405	0.132	0.117	0.983	0.961	0.612	0.474	0.134	0.131	0.882
1 day, 0:29:59	0.098	0.092	0.088	0.089	0.088	0.087	0.089	0.089	0.087	0.091	0.089	0.088	0.878	0.825	0.61	0.462	0.159	0.142	0.859	0.831	0.429	0.455	0.225	0.146	0.876	0.786	0.605	0.366	0.181	0.148	0.872	0.831	0.486	0.443	0.153	0.155	0.872	0.818	0.705	0.406	0.13	0.116	0.996	0.963	0.61	0.514	0.135	0.132	0.882
1 day, 0:39:59	0.098	0.092	0.088	0.089	0.088	0.087	0.089	0.089	0.087	0.091	0.089	0.088	0.877	0.825	0.608	0.454	0.158	0.142	0.868	0.832	0.429	0.442	0.227	0.146	0.877	0.788	0.603	0.364	0.181	0.147	0.871	0.832	0.482	0.444	0.155	0.157	0.868	0.815	0.704	0.403	0.131	0.116	0.998	0.96	0.598	0.485	0.137	0.131	0.882
1 day, 0:49:59	0.099	0.092	0.088	0.089	0.088	0.087	0.089	0.089	0.087	0.091	0.089	0.088	0.883	0.825	0.607	0.458	0.157	0.142	0.852	0.831	0.454	0.44	0.229	0.146	0.877	0.789	0.605	0.366	0.182	0.148	0.871	0.833	0.482	0.446	0.154	0.156	0.869	0.813	0.708	0.412	0.131	0.116	0.994	0.964	0.624	0.5	0.137	0.131	0.882
1 day, 0:59:59	0.098	0.093	0.088	0.089	0.089	0.087	0.089	0.089	0.087	0.091	0.089	0.088	0.873	0.826	0.606	0.455	0.158	0.142	0.855	0.831	0.454	0.45	0.231	0.146	0.875	0.789	0.6	0.366	0.183	0.147	0.869	0.833	0.48	0.448	0.151	0.156	0.87	0.819	0.709	0.413	0.131	0.116	0.982	0.967	0.594	0.526	0.138	0.131	0.88
1 day, 1:09:59	0.098	0.093	0.089	0.089	0.089	0.087	0.089	0.089	0.087	0.091	0.089	0.088	0.878	0.826	0.622	0.458	0.158	0.142	0.852	0.833	0.453	0.428	0.232	0.147	0.876	0.79	0.604	0.364	0.184	0.154	0.869	0.834	0.479	0.45	0.15	0.156	0.865	0.808	0.712	0.416	0.13	0.116	0.999	0.968	0.615	0.534	0.14	0.13	0.881
1 day, 1:19:59	0.097	0.092	0.088	0.089	0.088	0.087	0.089	0.089	0.087	0.091	0.089	0.088	0.875	0.825	0.616	0.476	0.157	0.142	0.855	0.831	0.452	0.422	0.233	0.147	0.874	0.79	0.6	0.362	0.185	0.147	0.867	0.834	0.477	0.451	0.157	0.157	0.863	0.806	0.711	0.419	0.134	0.116	0.985	0.967	0.615	0.53	0.141	0.131	0.88
1 day, 1:29:59	0.098	0.092	0.088	0.089	0.088	0.087	0.089	0.089	0.088	0.091	0.089	0.088	0.88	0.823	0.616	0.456	0.157	0.143	0.846	0.832	0.45	0.439	0.241	0.147	0.874	0.789	0.598	0.366	0.189	0.149	0.866	0.833	0.476	0.45	0.156	0.158	0.863	0.826	0.713	0.442	0.131	0.116	0.994	0.966	0.602	0.528	0.143	0.131	0.88
1 day, 1:39:59	0.098	0.092	0.089	0.089	0.088	0.087	0.089	0.089	0.088	0.091	0.089	0.088	0.883	0.826	0.611	0.456	0.157	0.143	0.859	0.833	0.449	0.435	0.243	0.148	0.873	0.789	0.596	0.363	0.186	0.148	0.865	0.833	0.475	0.45	0.159	0.157	0.864	0.826	0.715	0.42	0.132	0.116	0.982	0.967	0.595	0.548	0.144	0.13	0.88
1 day, 1:49:59	0.098	0.092	0.089	0.089	0.088	0.087	0.089	0.089	0.088	0.091	0.089	0.088	0.875	0.824	0.611	0.458	0.157	0.142	0.868	0.831	0.447	0.43	0.245	0.148	0.872	0.789	0.596	0.365	0.186	0.148	0.864	0.834	0.475	0.451	0.155	0.156	0.859	0.814	0.717	0.433	0.13	0.116	0.995	0.966	0.606	0.542	0.145	0.131	0.879
1 day, 1:59:59	0.099	0.092	0.088	0.089	0.088	0.087	0.089	0.089	0.088	0.091	0.089	0.088	0.881	0.827	0.611	0.473	0.157	0.142	0.859	0.831	0.447	0.423	0.246	0.148	0.872	0.791	0.594	0.364	0.189	0.149	0.863	0.835	0.473	0.452	0.151	0.156	0.866	0.81	0.719	0.425	0.131	0.116	1.017	0.969	0.592	0.536	0.146	0.13	0.878
1 day, 2:09:59	0.097	0.093	0.088	0.089	0.089	0.087	0.089	0.089	0.088	0.091	0.089	0.088	0.875	0.825	0.609	0.457	0.157	0.142	0.851	0.831	0.444	0.409	0.253	0.148	0.87	0.792	0.595	0.365	0.189	0.144	0.863	0.835	0.472	0.466	0.153	0.158	0.86	0.818	0.719	0.422	0.131	0.116	0.982	0.97	0.6	0.541	0.148	0.131	0.88
1 day, 2:19:59	0.098	0.092	0.088	0.089	0.088	0.087	0.089	0.089	0.088	0.091	0.089	0.088	0.883	0.824	0.608	0.457	0.156	0.142	0.862	0.83	0.442	0.425	0.254	0.149	0.869	0.791	0.594	0.362	0.19	0.148	0.861	0.834	0.476	0.457	0.144	0.158	0.859	0.83	0.72	0.447	0.133	0.115	0.982	0.969	0.593	0.536	0.15	0.131	0.878
1 day, 2:29:59	0.098	0.093	0.089	0.089	0.088	0.087	0.089	0.089	0.088	0.091	0.089	0.088	0.878	0.827	0.607	0.489	0.156	0.142	0.872	0.83	0.441	0.399	0.256	0.149	0.869	0.794	0.595	0.36	0.19	0.144	0.861	0.835	0.47	0.468	0.157	0.157	0.858	0.824	0.724	0.419	0.132	0.116	0.986	0.97	0.591	0.544	0.151	0.131	0.878
1 day, 2:39:59	0.098	0.093	0.089	0.089	0.089	0.087	0.089	0.089	0.088	0.091	0.089	0.088	0.877	0.824	0.605	0.456	0.155	0.142	0.863	0.829	0.439	0.398	0.256	0.148	0.868	0.793	0.595	0.361	0.194	0.149	0.86	0.835	0.469	0.458	0.158	0.157	0.862	0.835	0.723	0.435	0.132	0.116	0.98	0.968	0.599	0.574	0.153	0.131	0.877
1 day, 2:49:59	0.098	0.093	0.089	0.089	0.088	0.087	0.089	0.089	0.088	0.091	0.089	0.088	0.881	0.828	0.604	0.478	0.156	0.142	0.861	0.829	0.438	0.414	0.258	0.148	0.868	0.794	0.593	0.353	0.192	0.146	0.86	0.836	0.468	0.459	0.152	0.157	0.858	0.836	0.726	0.443	0.133	0.115	0.986	0.969	0.569	0.556	0.156	0.131	0.878
1 day, 2:59:59	0.098	0.093	0.088	0.089	0.088	0.087	0.089	0.089	0.088	0.091	0.089	0.088	0.877	0.825	0.601	0.461	0.155	0.141	0.859	0.828	0.439	0.388	0.258	0.148	0.865	0.794	0.596	0.358	0.192	0.147	0.858	0.835	0.467	0.458	0.153	0.158	0.861	0.82	0.726	0.43	0.131	0.116	0.98	0.969	0.568	0.552	0.157	0.13	0.876
1 day, 3:09:59	0.1	0.092	0.088	0.089	0.088	0.087	0.089	0.089	0.088	0.091	0.089	0.088	0.874	0.826	0.6	0.455	0.155	0.142	0.859	0.826	0.434	0.407	0.26	0.149	0.865	0.794	0.591	0.361	0.193	0.147	0.856	0.836	0.465	0.459	0.141	0.157	0.859	0.84	0.73	0.433	0.134	0.115	0.971	0.968	0.575	0.553	0.16	0.13	0.876
1 day, 3:19:59	0.098	0.093	0.089	0.089	0.088	0.087	0.089	0.089	0.088	0.091	0.089	0.088	0.875	0.825	0.597	0.458	0.155	0.142	0.861	0.826	0.433	0.383	0.261	0.148	0.864	0.794	0.59	0.354	0.196	0.146	0.855	0.836	0.464	0.458	0.157	0.157	0.851	0.839	0.729	0.44	0.13	0.115	1.015	0.967	0.593	0.601	0.16	0.131	0.874
1 day, 3:29:59	0.098	0.092	0.088	0.089	0.088	0.087	0.089	0.089	0.088	0.091	0.089	0.088	0.874	0.827	0.598	0.453	0.155	0.142	0.852	0.825	0.432	0.394	0.263	0.149	0.862	0.794	0.587	0.355	0.195	0.151	0.854	0.837	0.465	0.46	0.154	0.156	0.851	0.823	0.732	0.423	0.131	0.115	1.009	0.967	0.589	0.55	0.16	0.13	0.873
1 day, 3:39:59	0.098	0.092	0.089	0.089	0.088	0.087	0.089	0.089	0.088	0.091	0.089	0.088	0.873	0.825	0.594	0.454	0.155	0.141	0.859	0.825	0.43	0.405	0.264	0.148	0.862	0.795	0.585	0.354	0.195	0.146	0.851	0.836	0.464	0.456	0.15	0.158	0.851	0.846	0.733	0.447	0.13	0.116	0.98	0.967	0.551	0.567	0.16	0.13	0.871
1 day, 3:49:59	0.099	0.092	0.089	0.089	0.088	0.087	0.089	0.089	0.088	0.091	0.089	0.088	0.868	0.822	0.592	0.452	0.158	0.141	0.849	0.824	0.431	0.387	0.267	0.147	0.86	0.793	0.587	0.356	0.196	0.152	0.85	0.835	0.462	0.455	0.15	0.157	0.851	0.846	0.735	0.425	0.13	0.115	0.97	0.968	0.56	0.561	0.161	0.13	0.87
1 day, 3:59:59	0.099	0.093	0.088	0.089	0.088	0.087	0.089	0.089	0.088	0.091	0.089	0.088	0.871	0.824	0.59	0.455	0.158	0.141	0.864	0.823	0.43	0.371	0.268	0.148	0.859	0.794	0.583	0.353	0.199	0.145	0.848	0.834	0.461	0.457	0.157	0.156	0.853	0.837	0.736	0.424	0.131	0.115	0.975	0.967	0.584	0.574	0.161	0.13	0.871
1 day, 4:09:59	0.098	0.092	0.089	0.089	0.088	0.087	0.089	0.089	0.088	0.091	0.089	0.088	0.87	0.822	0.59	0.454	0.158	0.141	0.857	0.823	0.428	0.387	0.27	0.148	0.859	0.794	0.586	0.355	0.199	0.152	0.846	0.834	0.46	0.455	0.152	0.156	0.851	0.847	0.738	0.432	0.13	0.115	1.012	0.968	0.564	0.586	0.161	0.13	0.87
1 day, 4:19:59	0.098	0.093	0.088	0.089	0.088	0.087	0.089	0.089	0.088	0.091	0.089	0.088	0.87	0.823	0.588	0.457	0.159	0.141	0.853	0.822	0.427	0.382	0.271	0.148	0.858	0.794	0.581	0.355	0.197	0.143	0.846	0.833	0.458	0.456	0.143	0.156	0.847	0.841	0.737	0.437	0.131	0.115	1.022	0.968	0.571	0.555	0.162	0.129	0.87
1 day, 4:29:59	0.098	0.093	0.089	0.089	0.088	0.087	0.089	0.089	0.088	0.091	0.089	0.088	0.865	0.826	0.589	0.465	0.16	0.141	0.853	0.822	0.427	0.375	0.274	0.148	0.856	0.795	0.58	0.355	0.198	0.151	0.844	0.829	0.458	0.454	0.157	0.157	0.847	0.842	0.742	0.419	0.13	0.115	0.993	0.969	0.559	0.558	0.162	0.13	0.868
1 day, 4:39:59	0.098	0.093	0.089	0.089	0.088	0.087	0.089	0.089	0.088	0.091	0.089	0.088	0.862	0.825	0.584	0.464	0.16	0.141	0.852	0.821	0.424	0.376	0.275	0.148	0.855	0.795	0.583	0.352	0.199	0.142	0.842	0.835	0.458	0.455	0.151	0.155	0.846	0.851	0.741	0.418	0.131	0.114	1.024	0.968	0.555	0.555	0.162	0.129	0.868
1 day, 4:49:59	0.099	0.092	0.089	0.089	0.088	0.087	0.089	0.089	0.088	0.091	0.089	0.088	0.862	0.826	0.583	0.451	0.159	0.141	0.85	0.821	0.423	0.359	0.275	0.147	0.855	0.796	0.576	0.35	0.2	0.149	0.84	0.837	0.457	0.454	0.142	0.158	0.848	0.853	0.741	0.422	0.131	0.114	0.987	0.963	0.562	0.56	0.162	0.13	0.867
1 day, 4:59:59	0.098	0.093	0.088	0.089	0.088	0.087	0.089	0.089	0.088	0.091	0.089	0.088	0.861	0.824	0.582	0.452	0.16	0.14	0.845	0.821	0.422	0.381	0.279	0.148	0.853	0.795	0.58	0.35	0.2	0.143	0.839	0.836	0.455	0.453	0.155	0.155	0.847	0.842	0.743	0.447	0.129	0.114	0.986	0.964	0.538	0.601	0.161	0.13	0.865
1 day, 5:09:59	0.098	0.093	0.088	0.089	0.088	0.087	0.089	0.089	0.088	0.091	0.089	0.088	0.861	0.822	0.58	0.457	0.159	0.141	0.844	0.821	0.42	0.348	0.281	0.148	0.852	0.795	0.574	0.347	0.201	0.145	0.836	0.835	0.454	0.452	0.148	0.155	0.844	0.843	0.744	0.415	0.13	0.114	1.016	0.961	0.542	0.612	0.161	0.129	0.864
1 day, 5:19:59	0.098	0.093	0.089	0.089	0.088	0.087	0.089	0.089	0.088	0.091	0.089	0.088	0.859	0.824	0.578	0.453	0.159	0.141	0.845	0.82	0.419	0.366	0.281	0.148	0.852	0.795	0.571	0.347	0.203	0.149	0.835	0.835	0.453	0.451	0.148	0.155	0.843	0.836	0.747	0.426	0.13	0.114	1.018	0.963	0.563	0.568	0.161	0.13	0.863
1 day, 5:29:59	0.099	0.093	0.089	0.089	0.088	0.087	0.089	0.089	0.088	0.091	0.089	0.088	0.857	0.825	0.576	0.455	0.16	0.141	0.845	0.82	0.42	0.357	0.283	0.149	0.85	0.795	0.569	0.338	0.203	0.146	0.833	0.838	0.452	0.45	0.15	0.155	0.838	0.833	0.748	0.445	0.13	0.114	1.022	0.96	0.568	0.608	0.162	0.13	0.862
1 day, 5:39:59	0.098	0.093	0.089	0.089	0.088	0.087	0.089	0.089	0.088	0.091	0.089	0.088	0.856	0.825	0.576	0.473	0.159	0.14	0.841	0.82	0.418	0.356	0.286	0.15	0.85	0.796	0.567	0.338	0.204	0.151	0.833	0.835	0.451	0.447	0.142	0.154	0.838	0.838	0.749	0.419	0.131	0.114	1.008	0.96	0.538	0.589	0.16	0.13	0.862
1 day, 5:49:59	0.098	0.093	0.089	0.089	0.088	0.087	0.089	0.089	0.088	0.091	0.089	0.088	0.854	0.822	0.577	0.454	0.159	0.14	0.841	0.818	0.418	0.346	0.287	0.15	0.849	0.796	0.565	0.344	0.201	0.141	0.83	0.831	0.448	0.45	0.155	0.155	0.833	0.845	0.749	0.411	0.129	0.114	1.024	0.96	0.556	0.569	0.161	0.13	0.861
1 day, 5:59:59	0.099	0.093	0.089	0.089	0.088	0.087	0.089	0.089	0.088	0.091	0.089	0.088	0.852	0.824	0.574	0.455	0.16	0.14	0.84	0.816	0.415	0.355	0.294	0.15	0.848	0.795	0.563	0.343	0.204	0.146	0.829	0.832	0.449	0.443	0.148	0.155	0.832	0.855	0.749	0.424	0.131	0.113	1.009	0.959	0.542	0.595	0.16	0.13	0.86
1 day, 6:09:59	0.099	0.092	0.089	0.089	0.088	0.087	0.089	0.089	0.088	0.091	0.089	0.088	0.85	0.824	0.572	0.46	0.159	0.14	0.839	0.815	0.414	0.392	0.29	0.15	0.847	0.795	0.561	0.341	0.203	0.148	0.828	0.824	0.445	0.441	0.145	0.154	0.834	0.854	0.751	0.406	0.13	0.114	1.02	0.956	0.544	0.579	0.16	0.129	0.858
1 day, 6:19:59	0.099	0.093	0.089	0.089	0.088	0.087	0.089	0.089	0.088	0.091	0.089	0.088	0.852	0.824	0.576	0.46	0.16	0.14	0.839	0.815	0.415	0.376	0.292	0.15	0.846	0.796	0.561	0.339	0.205	0.144	0.826	0.83	0.445	0.44	0.154	0.154	0.833	0.856	0.753	0.414	0.129	0.113	1.024	0.953	0.528	0.577	0.16	0.13	0.859
1 day, 6:29:59	0.099	0.093	0.089	0.089	0.088	0.087	0.089	0.089	0.088	0.091	0.09	0.088	0.85	0.822	0.571	0.461	0.16	0.14	0.841	0.813	0.418	0.391	0.295	0.15	0.844	0.795	0.558	0.337	0.204	0.15	0.824	0.828	0.443	0.442	0.149	0.154	0.831	0.851	0.753	0.408	0.129	0.113	1.012	0.952	0.537	0.574	0.159	0.129	0.857
1 day, 6:39:59	0.098	0.092	0.089	0.089	0.088	0.087	0.089	0.089	0.088	0.091	0.09	0.088	0.847	0.821	0.569	0.459	0.159	0.139	0.838	0.812	0.415	0.372	0.3	0.15	0.842	0.795	0.557	0.333	0.203	0.141	0.822	0.826	0.442	0.444	0.155	0.154	0.827	0.857	0.755	0.434	0.131	0.113	1.016	0.95	0.552	0.573	0.159	0.129	0.857
1 day, 6:49:59	0.099	0.093	0.089	0.089	0.088	0.087	0.089	0.089	0.088	0.091	0.09	0.088	0.847	0.8	0.567	0.462	0.159	0.14	0.837	0.812	0.411	0.388	0.3	0.15	0.842	0.795	0.555	0.331	0.203	0.145	0.82	0.831	0.44	0.439	0.149	0.153	0.83	0.863	0.753	0.434	0.13	0.113	1.021	0.948	0.552	0.584	0.159	0.129	0.855
1 day, 6:59:59	0.099	0.093	0.089	0.089	0.088	0.087	0.089	0.089	0.088	0.091	0.09	0.088	0.844	0.8	0.566	0.476	0.16	0.14	0.834	0.81	0.412	0.37	0.305	0.15	0.841	0.794	0.554	0.328	0.203	0.15	0.819	0.828	0.441	0.437	0.155	0.153	0.827	0.857	0.754	0.412	0.129	0.113	1.022	0.947	0.539	0.572	0.158	0.13	0.854
1 day, 7:09:59	0.099	0.093	0.088	0.089	0.089	0.087	0.089	0.089	0.088	0.091	0.09	0.088	0.845	0.799	0.564	0.465	0.16	0.139	0.834	0.809	0.412	0.374	0.302	0.15	0.84	0.795	0.553	0.333	0.206	0.14	0.818	0.831	0.441	0.436	0.147	0.154	0.827	0.862	0.755	0.435	0.13	0.113	1.008	0.944	0.525	0.575	0.168	0.129	0.853
1 day, 7:19:59	0.098	0.093	0.088	0.089	0.088	0.087	0.089	0.089	0.088	0.091	0.09	0.088	0.843	0.797	0.563	0.491	0.16	0.139	0.834	0.808	0.41	0.373	0.305	0.148	0.838	0.793	0.551	0.329	0.203	0.146	0.816	0.83	0.439	0.435	0.155	0.153	0.823	0.869	0.754	0.423	0.129	0.113	1.012	0.942	0.516	0.58	0.158	0.129	0.852
1 day, 7:29:59	0.098	0.093	0.088	0.089	0.088	0.087	0.089	0.089	0.088	0.091	0.089	0.088	0.841	0.797	0.561	0.47	0.16	0.14	0.835	0.807	0.416	0.357	0.306	0.133	0.837	0.793	0.548	0.323	0.205	0.147	0.815	0.828	0.437	0.441	0.147	0.154	0.828	0.868	0.756	0.409	0.13	0.113	1.009	0.94	0.539	0.592	0.158	0.129	0.852
1 day, 7:39:59	0.098	0.093	0.088	0.089	0.089	0.087	0.089	0.089	0.088	0.091	0.089	0.088	0.84	0.796	0.56	0.476	0.16	0.14	0.833	0.807	0.406	0.356	0.318	0.141	0.836	0.794	0.548	0.323	0.203	0.143	0.813	0.828	0.436	0.433	0.157	0.154	0.823	0.864	0.757	0.393	0.129	0.113	1.007	0.938	0.541	0.599	0.158	0.129	0.851
1 day, 7:49:59	0.098	0.093	0.088	0.089	0.089	0.087	0.089	0.089	0.088	0.091	0.089	0.088	0.841	0.797	0.559	0.472	0.16	0.14	0.835	0.806	0.407	0.352	0.308	0.142	0.837	0.796	0.547	0.325	0.204	0.149	0.815	0.827	0.437	0.433	0.15	0.154	0.822	0.864	0.76	0.432	0.131	0.113	1.011	0.937	0.525	0.592	0.158	0.129	0.851
1 day, 7:59:59	0.099	0.093	0.088	0.089	0.089	0.087	0.089	0.089	0.088	0.091	0.09	0.088	0.841	0.795	0.558	0.476	0.161	0.139	0.835	0.803	0.41	0.35	0.324	0.132	0.834	0.793	0.545	0.321	0.204	0.144	0.812	0.812	0.435	0.43	0.15	0.153	0.828	0.873	0.76	0.406	0.128	0.113	0.978	0.932	0.531	0.602	0.159	0.129	0.849
1 day, 8:09:59	0.098	0.093	0.088	0.089	0.088	0.087	0.089	0.089	0.088	0.091	0.089	0.088	0.838	0.794	0.555	0.484	0.161	0.139	0.83	0.802	0.404	0.346	0.311	0.14	0.832	0.792	0.543	0.313	0.203	0.143	0.81	0.813	0.437	0.428	0.151	0.153	0.819	0.871	0.759	0.404	0.127	0.113	1.007	0.931	0.534	0.613	0.157	0.129	0.847
1 day, 8:19:59	0.099	0.093	0.088	0.089	0.089	0.087	0.089	0.089	0.088	0.091	0.089	0.088	0.838	0.792	0.552	0.481	0.16	0.139	0.832	0.801	0.403	0.342	0.311	0.14	0.831	0.791	0.542	0.324	0.205	0.15	0.809	0.824	0.431	0.43	0.146	0.153	0.819	0.874	0.757	0.42	0.128	0.113	0.987	0.928	0.537	0.603	0.157	0.129	0.847
1 day, 8:29:59	0.098	0.093	0.088	0.089	0.089	0.087	0.089	0.089	0.088	0.091	0.089	0.088	0.834	0.791	0.552	0.505	0.16	0.138	0.83	0.798	0.403	0.34	0.31	0.143	0.83	0.789	0.541	0.322	0.205	0.141	0.807	0.823	0.431	0.426	0.154	0.154	0.818	0.876	0.76	0.419	0.127	0.113	0.991	0.925	0.522	0.631	0.157	0.129	0.845
1 day, 8:39:59	0.097	0.092	0.088	0.089	0.088	0.087	0.089	0.089	0.088	0.091	0.089	0.088	0.833	0.789	0.549	0.492	0.16	0.139	0.832	0.796	0.403	0.343	0.313	0.141	0.828	0.789	0.539	0.315	0.204	0.143	0.804	0.802	0.43	0.425	0.148	0.152	0.812	0.88	0.76	0.405	0.129	0.112	1.022	0.923	0.508	0.612	0.157	0.129	0.843
1 day, 8:49:59	0.098	0.092	0.088	0.089	0.088	0.087	0.089	0.089	0.088	0.091	0.089	0.088	0.831	0.789	0.548	0.516	0.161	0.139	0.829	0.796	0.402	0.348	0.339	0.133	0.827	0.788	0.537	0.317	0.203	0.15	0.804	0.802	0.43	0.424	0.157	0.153	0.817	0.875	0.76	0.4	0.127	0.112	1.019	0.923	0.527	0.61	0.16	0.129	0.843
1 day, 8:59:59	0.098	0.093	0.088	0.089	0.089	0.087	0.089	0.089	0.088	0.091	0.089	0.088	0.829	0.789	0.546	0.502	0.161	0.139	0.827	0.795	0.402	0.334	0.335	0.134	0.827	0.788	0.536	0.311	0.205	0.142	0.804	0.81	0.428	0.424	0.15	0.153	0.814	0.885	0.76	0.429	0.128	0.112	1.02	0.921	0.505	0.665	0.158	0.129	0.843
1 day, 9:09:59	0.098	0.093	0.088	0.089	0.089	0.087	0.089	0.089	0.088	0.091	0.089	0.088	0.829	0.788	0.544	0.496	0.161	0.139	0.825	0.793	0.402	0.338	0.354	0.133	0.825	0.787	0.534	0.314	0.205	0.143	0.801	0.8	0.428	0.424	0.157	0.153	0.818	0.885	0.762	0.404	0.127	0.113	1.022	0.92	0.526	0.634	0.157	0.129	0.841
1 day, 9:19:59	0.098	0.093	0.088	0.089	0.089	0.087	0.089	0.089	0.088	0.091	0.089	0.088	0.826	0.786	0.544	0.505	0.162	0.139	0.825	0.792	0.402	0.351	0.341	0.14	0.825	0.786	0.535	0.312	0.203	0.147	0.8	0.817	0.427	0.423	0.151	0.153	0.814	0.879	0.761	0.404	0.128	0.112	1.013	0.919	0.502	0.627	0.162	0.129	0.84
1 day, 9:29:59	0.098	0.093	0.088	0.089	0.089	0.087	0.089	0.089	0.088	0.091	0.089	0.088	0.829	0.785	0.543	0.504	0.162	0.139	0.822	0.791	0.407	0.342	0.336	0.14	0.823	0.785	0.533	0.314	0.204	0.146	0.799	0.798	0.427	0.422	0.151	0.153	0.812	0.88	0.76	0.401	0.128	0.112	1.014	0.917	0.507	0.645	0.208	0.128	0.839
1 day, 9:39:59	0.099	0.093	0.088	0.089	0.089	0.087	0.089	0.089	0.088	0.091	0.089	0.088	0.823	0.784	0.541	0.513	0.162	0.139	0.823	0.79	0.401	0.358	0.339	0.143	0.822	0.784	0.531	0.302	0.204	0.14	0.797	0.808	0.439	0.424	0.161	0.152	0.813	0.883	0.761	0.403	0.127	0.112	1.015	0.916	0.499	0.629	0.157	0.129	0.838
1 day, 9:49:59	0.098	0.093	0.088	0.089	0.089	0.087	0.089	0.089	0.088	0.091	0.089	0.088	0.826	0.783	0.54	0.519	0.162	0.139	0.821	0.788	0.4	0.341	0.362	0.141	0.82	0.783	0.531	0.306	0.205	0.145	0.795	0.815	0.432	0.42	0.154	0.152	0.814	0.884	0.758	0.402	0.127	0.112	1.025	0.915	0.507	0.626	0.158	0.128	0.838
1 day, 9:59:59	0.098	0.093	0.088	0.089	0.088	0.087	0.089	0.089	0.088	0.091	0.089	0.088	0.823	0.781	0.538	0.516	0.162	0.139	0.823	0.786	0.4	0.34	0.338	0.132	0.82	0.781	0.528	0.31	0.204	0.145	0.794	0.8	0.431	0.42	0.161	0.152	0.811	0.888	0.757	0.394	0.126	0.112	1.003	0.912	0.501	0.627	0.176	0.129	0.836
1 day, 10:09:59	0.098	0.093	0.088	0.089	0.089	0.087	0.089	0.089	0.088	0.091	0.089	0.088	0.822	0.78	0.535	0.522	0.162	0.139	0.817	0.784	0.403	0.32	0.346	0.136	0.818	0.781	0.526	0.304	0.205	0.141	0.792	0.803	0.425	0.42	0.154	0.151	0.806	0.881	0.755	0.389	0.127	0.112	1.01	0.911	0.497	0.648	0.162	0.128	0.834
1 day, 10:19:59	0.099	0.093	0.088	0.089	0.088	0.087	0.089	0.089	0.088	0.091	0.089	0.088	0.819	0.78	0.534	0.531	0.162	0.139	0.817	0.784	0.401	0.334	0.327	0.133	0.817	0.78	0.525	0.302	0.204	0.145	0.791	0.794	0.423	0.418	0.161	0.151	0.808	0.893	0.753	0.414	0.126	0.111	1.004	0.91	0.499	0.643	0.166	0.128	0.834
1 day, 10:29:59	0.098	0.093	0.088	0.089	0.088	0.087	0.089	0.089	0.088	0.091	0.089	0.088	0.816	0.778	0.533	0.529	0.162	0.138	0.816	0.781	0.403	0.333	0.333	0.139	0.815	0.779	0.524	0.302	0.205	0.148	0.789	0.786	0.422	0.418	0.154	0.152	0.806	0.892	0.757	0.397	0.125	0.112	1.016	0.911	0.496	0.656	0.181	0.128	0.832
1 day, 10:39:59	0.099	0.093	0.088	0.089	0.088	0.087	0.089	0.089	0.088	0.091	0.089	0.088	0.821	0.776	0.531	0.534	0.162	0.138	0.817	0.78	0.402	0.315	0.323	0.14	0.815	0.777	0.522	0.301	0.204	0.14	0.787	0.784	0.426	0.417	0.161	0.152	0.804	0.886	0.756	0.406	0.125	0.112	1.016	0.911	0.492	0.652	0.171	0.128	0.832
1 day, 10:49:59	0.098	0.093	0.088	0.089	0.088	0.087	0.089	0.089	0.088	0.091	0.089	0.088	0.819	0.775	0.532	0.539	0.162	0.138	0.814	0.779	0.411	0.314	0.324	0.138	0.815	0.777	0.52	0.303	0.204	0.148	0.785	0.783	0.425	0.416	0.154	0.151	0.805	0.899	0.755	0.402	0.126	0.112	1.025	0.909	0.509	0.691	0.159	0.128	0.832
1 day, 10:59:59	0.097	0.093	0.088	0.089	0.089	0.087	0.089	0.089	0.088	0.091	0.089	0.088	0.818	0.775	0.53	0.547	0.163	0.138	0.812	0.778	0.401	0.32	0.364	0.131	0.813	0.776	0.518	0.303	0.205	0.148	0.784	0.802	0.423	0.417	0.161	0.151	0.805	0.897	0.754	0.397	0.133	0.111	1.018	0.909	0.503	0.651	0.203	0.128	0.831
1 day, 11:09:59	0.098	0.093	0.088	0.089	0.089	0.087	0.089	0.089	0.088	0.091	0.089	0.088	0.816	0.774	0.529	0.547	0.162	0.138	0.813	0.777	0.402	0.336	0.328	0.135	0.812	0.775	0.517	0.295	0.204	0.15	0.783	0.792	0.423	0.417	0.153	0.151	0.804	0.895	0.753	0.372	0.127	0.112	1.017	0.908	0.504	0.664	0.202	0.128	0.831
1 day, 11:19:59	0.099	0.093	0.088	0.089	0.089	0.087	0.089	0.089	0.088	0.091	0.089	0.088	0.813	0.772	0.528	0.574	0.163	0.138	0.81	0.775	0.403	0.307	0.328	0.134	0.811	0.773	0.517	0.299	0.206	0.141	0.783	0.8	0.422	0.416	0.161	0.15	0.806	0.893	0.751	0.382	0.128	0.111	1	0.907	0.517	0.666	0.197	0.128	0.829
1 day, 11:29:59	0.099	0.093	0.088	0.089	0.088	0.087	0.089	0.089	0.088	0.091	0.089	0.088	0.813	0.773	0.527	0.566	0.163	0.138	0.825	0.775	0.406	0.343	0.323	0.134	0.812	0.774	0.518	0.294	0.204	0.141	0.781	0.801	0.422	0.417	0.152	0.15	0.806	0.902	0.751	0.391	0.125	0.111	0.988	0.906	0.502	0.703	0.172	0.128	0.83
1 day, 11:39:59	0.099	0.093	0.088	0.089	0.089	0.087	0.089	0.089	0.088	0.091	0.089	0.088	0.814	0.771	0.528	0.571	0.162	0.138	0.814	0.774	0.404	0.348	0.345	0.134	0.809	0.772	0.514	0.295	0.203	0.148	0.781	0.784	0.422	0.417	0.159	0.149	0.803	0.898	0.752	0.398	0.124	0.111	1.003	0.906	0.51	0.691	0.221	0.128	0.828
1 day, 11:49:59	0.099	0.093	0.088	0.089	0.088	0.087	0.089	0.089	0.088	0.091	0.089	0.088	0.811	0.769	0.523	0.576	0.161	0.138	0.807	0.771	0.404	0.305	0.355	0.133	0.808	0.771	0.512	0.296	0.203	0.148	0.776	0.779	0.419	0.416	0.152	0.127	0.805	0.898	0.75	0.401	0.125	0.111	1.016	0.904	0.501	0.665	0.216	0.127	0.827
1 day, 11:59:59	0.098	0.093	0.089	0.089	0.089	0.087	0.089	0.089	0.088	0.091	0.089	0.088	0.806	0.767	0.521	0.575	0.162	0.138	0.812	0.768	0.406	0.299	0.375	0.133	0.807	0.77	0.51	0.286	0.204	0.149	0.774	0.775	0.419	0.415	0.154	0.129	0.799	0.899	0.75	0.389	0.123	0.111	1.004	0.903	0.493	0.659	0.237	0.128	0.826
1 day, 12:09:59	0.099	0.093	0.088	0.089	0.089	0.087	0.089	0.089	0.088	0.091	0.089	0.088	0.808	0.766	0.52	0.583	0.164	0.138	0.809	0.767	0.41	0.315	0.353	0.133	0.805	0.768	0.509	0.288	0.203	0.139	0.799	0.773	0.418	0.417	0.16	0.128	0.801	0.9	0.749	0.386	0.123	0.111	1.025	0.901	0.499	0.666	0.247	0.128	0.824
1 day, 12:19:59	0.097	0.093	0.088	0.089	0.088	0.087	0.089	0.089	0.088	0.091	0.089	0.088	0.809	0.765	0.519	0.597	0.164	0.138	0.802	0.766	0.406	0.311	0.36	0.133	0.804	0.767	0.508	0.285	0.204	0.145	0.774	0.791	0.417	0.414	0.153	0.129	0.794	0.912	0.748	0.404	0.127	0.111	1.006	0.901	0.493	0.666	0.253	0.128	0.824
1 day, 12:29:59	0.098	0.093	0.089	0.089	0.089	0.087	0.089	0.089	0.088	0.091	0.089	0.088	0.809	0.762	0.519	0.606	0.162	0.138	0.804	0.764	0.408	0.303	0.353	0.133	0.802	0.765	0.505	0.289	0.204	0.147	0.782	0.78	0.416	0.413	0.162	0.137	0.803	0.917	0.747	0.398	0.124	0.111	0.975	0.902	0.508	0.724	0.259	0.127	0.822
1 day, 12:39:59	0.098	0.093	0.089	0.089	0.089	0.087	0.089	0.089	0.088	0.091	0.089	0.088	0.808	0.761	0.517	0.598	0.163	0.138	0.798	0.763	0.409	0.294	0.34	0.134	0.802	0.764	0.505	0.281	0.203	0.15	0.792	0.775	0.415	0.412	0.151	0.138	0.8	0.916	0.744	0.394	0.124	0.111	0.985	0.901	0.51	0.675	0.256	0.128	0.822
1 day, 12:49:59	0.099	0.093	0.088	0.089	0.089	0.087	0.089	0.089	0.088	0.091	0.089	0.088	0.805	0.76	0.515	0.614	0.163	0.138	0.796	0.761	0.411	0.291	0.369	0.132	0.801	0.763	0.503	0.285	0.203	0.141	0.776	0.776	0.415	0.412	0.156	0.137	0.796	0.919	0.744	0.382	0.123	0.111	1.009	0.9	0.494	0.678	0.241	0.128	0.821
1 day, 12:59:59	0.099	0.093	0.088	0.089	0.089	0.087	0.089	0.089	0.088	0.091	0.089	0.088	0.801	0.758	0.516	0.61	0.163	0.138	0.795	0.759	0.412	0.29	0.371	0.141	0.799	0.762	0.502	0.279	0.202	0.142	0.772	0.771	0.414	0.411	0.161	0.135	0.796	0.911	0.742	0.381	0.124	0.11	0.982	0.899	0.503	0.673	0.248	0.128	0.82
1 day, 13:09:59	0.098	0.093	0.088	0.089	0.088	0.087	0.089	0.089	0.088	0.091	0.089	0.088	0.804	0.757	0.512	0.613	0.162	0.138	0.794	0.757	0.415	0.29	0.368	0.133	0.799	0.761	0.502	0.281	0.202	0.148	0.772	0.772	0.414	0.411	0.153	0.139	0.796	0.913	0.74	0.385	0.124	0.111	1.007	0.9	0.508	0.69	0.19	0.127	0.819
1 day, 13:19:59	0.098	0.093	0.089	0.089	0.088	0.087	0.089	0.089	0.088	0.091	0.089	0.088	0.8	0.756	0.511	0.622	0.162	0.137	0.794	0.756	0.416	0.295	0.35	0.13	0.798	0.759	0.5	0.279	0.203	0.148	0.775	0.768	0.413	0.41	0.159	0.137	0.793	0.926	0.74	0.377	0.124	0.111	1.017	0.9	0.505	0.704	0.267	0.127	0.819
1 day, 13:29:59	0.098	0.093	0.089	0.089	0.089	0.087	0.089	0.089	0.088	0.091	0.089	0.088	0.8	0.754	0.51	0.624	0.162	0.138	0.792	0.754	0.418	0.296	0.36	0.129	0.797	0.759	0.5	0.28	0.204	0.149	0.776	0.77	0.413	0.41	0.158	0.137	0.793	0.912	0.74	0.378	0.124	0.111	1.01	0.9	0.511	0.74	0.233	0.127	0.819
1 day, 13:39:59	0.097	0.093	0.089	0.089	0.088	0.087	0.089	0.089	0.088	0.091	0.089	0.088	0.797	0.789	0.508	0.632	0.163	0.138	0.791	0.753	0.419	0.305	0.371	0.129	0.796	0.757	0.497	0.277	0.204	0.146	0.764	0.767	0.414	0.41	0.153	0.138	0.794	0.916	0.716	0.372	0.124	0.111	0.97	0.902	0.51	0.688	0.273	0.127	0.817
1 day, 13:49:59	0.099	0.093	0.088	0.089	0.089	0.087	0.089	0.089	0.088	0.091	0.089	0.088	0.798	0.789	0.507	0.642	0.164	0.137	0.79	0.752	0.42	0.283	0.352	0.129	0.795	0.756	0.496	0.282	0.202	0.152	0.761	0.763	0.412	0.412	0.159	0.138	0.794	0.92	0.72	0.381	0.124	0.111	0.988	0.901	0.506	0.724	0.264	0.127	0.816
1 day, 13:59:59	0.098	0.093	0.088	0.089	0.088	0.087	0.089	0.089	0.088	0.091	0.089	0.088	0.799	0.787	0.506	0.642	0.164	0.138	0.789	0.75	0.422	0.293	0.335	0.129	0.794	0.755	0.496	0.273	0.204	0.149	0.759	0.768	0.412	0.41	0.155	0.135	0.787	0.921	0.718	0.366	0.124	0.111	1.02	0.9	0.508	0.692	0.299	0.128	0.816
1 day, 14:09:59	0.098	0.093	0.089	0.089	0.089	0.087	0.089	0.089	0.088	0.091	0.089	0.088	0.793	0.784	0.505	0.653	0.164	0.137	0.789	0.748	0.427	0.281	0.365	0.133	0.794	0.753	0.495	0.279	0.203	0.142	0.759	0.766	0.411	0.41	0.153	0.134	0.79	0.918	0.717	0.389	0.123	0.11	1	0.901	0.507	0.7	0.283	0.127	0.815
1 day, 14:19:59	0.098	0.093	0.089	0.089	0.088	0.087	0.089	0.089	0.088	0.091	0.089	0.088	0.793	0.785	0.504	0.653	0.163	0.137	0.787	0.748	0.429	0.279	0.357	0.138	0.793	0.752	0.494	0.271	0.203	0.148	0.762	0.758	0.412	0.41	0.161	0.137	0.79	0.928	0.718	0.371	0.123	0.111	0.992	0.902	0.506	0.74	0.282	0.127	0.814
1 day, 14:29:59	0.098	0.093	0.089	0.089	0.089	0.087	0.089	0.089	0.088	0.091	0.089	0.088	0.792	0.78	0.502	0.658	0.163	0.137	0.786	0.745	0.433	0.283	0.325	0.138	0.791	0.751	0.493	0.27	0.203	0.149	0.755	0.762	0.411	0.41	0.154	0.136	0.785	0.931	0.713	0.371	0.123	0.111	1.006	0.901	0.508	0.701	0.271	0.127	0.813
1 day, 14:39:59	0.099	0.093	0.088	0.089	0.089	0.087	0.089	0.089	0.088	0.091	0.089	0.088	0.789	0.78	0.501	0.662	0.163	0.137	0.784	0.743	0.436	0.298	0.369	0.138	0.791	0.75	0.492	0.274	0.202	0.141	0.755	0.76	0.413	0.41	0.152	0.136	0.784	0.933	0.715	0.361	0.123	0.11	1.006	0.901	0.508	0.7	0.251	0.127	0.812
1 day, 14:49:59	0.098	0.093	0.088	0.089	0.088	0.087	0.089	0.089	0.088	0.091	0.089	0.088	0.79	0.778	0.5	0.666	0.164	0.137	0.783	0.741	0.435	0.302	0.366	0.137	0.79	0.748	0.491	0.271	0.204	0.142	0.779	0.757	0.413	0.41	0.16	0.128	0.793	0.931	0.714	0.368	0.123	0.111	0.991	0.898	0.509	0.736	0.222	0.127	0.813
1 day, 14:59:59	0.098	0.093	0.088	0.089	0.088	0.087	0.089	0.089	0.088	0.091	0.089	0.088	0.786	0.777	0.499	0.683	0.163	0.137	0.783	0.74	0.437	0.289	0.335	0.137	0.79	0.747	0.49	0.271	0.201	0.145	0.751	0.754	0.413	0.41	0.154	0.128	0.783	0.929	0.71	0.379	0.124	0.11	0.997	0.898	0.508	0.708	0.279	0.127	0.811
1 day, 15:09:59	0.098	0.093	0.088	0.089	0.088	0.087	0.089	0.089	0.088	0.091	0.089	0.088	0.786	0.775	0.498	0.683	0.162	0.137	0.781	0.737	0.439	0.273	0.345	0.137	0.788	0.744	0.49	0.266	0.203	0.14	0.749	0.748	0.412	0.409	0.153	0.128	0.785	0.93	0.711	0.366	0.123	0.11	1.008	0.898	0.511	0.711	0.303	0.126	0.811
1 day, 15:19:59	0.097	0.093	0.088	0.089	0.089	0.087	0.089	0.089	0.088	0.091	0.089	0.088	0.787	0.773	0.497	0.685	0.164	0.137	0.779	0.735	0.445	0.274	0.377	0.137	0.787	0.744	0.489	0.27	0.202	0.142	0.748	0.747	0.412	0.409	0.16	0.13	0.783	0.931	0.711	0.365	0.125	0.11	0.998	0.898	0.51	0.723	0.305	0.126	0.809
1 day, 15:29:59	0.099	0.093	0.088	0.089	0.089	0.087	0.089	0.089	0.088	0.091	0.089	0.088	0.787	0.77	0.496	0.691	0.165	0.137	0.778	0.733	0.445	0.282	0.354	0.137	0.786	0.742	0.488	0.267	0.201	0.143	0.783	0.75	0.412	0.409	0.155	0.129	0.782	0.938	0.709	0.359	0.124	0.11	0.983	0.899	0.514	0.729	0.262	0.126	0.808
1 day, 15:39:59	0.098	0.093	0.089	0.089	0.089	0.087	0.089	0.089	0.088	0.091	0.09	0.088	0.786	0.77	0.495	0.692	0.163	0.137	0.778	0.731	0.448	0.275	0.38	0.137	0.785	0.741	0.488	0.266	0.202	0.133	0.776	0.744	0.412	0.409	0.153	0.132	0.775	0.935	0.709	0.354	0.123	0.111	0.987	0.898	0.515	0.709	0.289	0.127	0.807
1 day, 15:49:59	0.099	0.093	0.089	0.089	0.089	0.087	0.089	0.089	0.088	0.091	0.09	0.088	0.783	0.77	0.494	0.699	0.163	0.137	0.776	0.73	0.45	0.269	0.35	0.137	0.784	0.739	0.487	0.272	0.202	0.142	0.744	0.743	0.411	0.409	0.16	0.132	0.78	0.939	0.707	0.357	0.125	0.11	0.98	0.898	0.516	0.788	0.163	0.127	0.807
1 day, 15:59:59	0.098	0.093	0.089	0.089	0.089	0.087	0.089	0.089	0.088	0.091	0.09	0.088	0.784	0.767	0.493	0.706	0.165	0.137	0.775	0.727	0.452	0.266	0.38	0.136	0.783	0.737	0.487	0.264	0.204	0.138	0.742	0.74	0.412	0.409	0.161	0.131	0.779	0.943	0.708	0.357	0.124	0.11	0.965	0.897	0.521	0.763	0.172	0.126	0.806
1 day, 16:09:59	0.098	0.093	0.089	0.089	0.089	0.087	0.089	0.089	0.088	0.091	0.089	0.088	0.782	0.764	0.493	0.707	0.163	0.137	0.775	0.727	0.456	0.271	0.361	0.137	0.783	0.735	0.486	0.266	0.203	0.142	0.74	0.738	0.417	0.408	0.152	0.135	0.773	0.955	0.708	0.365	0.122	0.111	1.002	0.896	0.522	0.757	0.213	0.126	0.805
1 day, 16:19:59	0.099	0.093	0.089	0.089	0.088	0.087	0.089	0.089	0.088	0.091	0.089	0.088	0.785	0.765	0.492	0.718	0.163	0.136	0.774	0.725	0.46	0.264	0.384	0.136	0.78	0.734	0.485	0.265	0.202	0.148	0.74	0.735	0.412	0.408	0.155	0.136	0.775	0.94	0.706	0.381	0.123	0.11	0.97	0.896	0.522	0.719	0.169	0.126	0.805
1 day, 16:29:59	0.099	0.093	0.089	0.089	0.089	0.087	0.089	0.089	0.088	0.091	0.09	0.088	0.778	0.76	0.491	0.714	0.162	0.137	0.772	0.722	0.46	0.296	0.362	0.136	0.781	0.732	0.486	0.264	0.201	0.143	0.738	0.738	0.413	0.408	0.163	0.136	0.777	0.957	0.7	0.353	0.122	0.11	0.974	0.895	0.524	0.761	0.174	0.126	0.804
1 day, 16:39:59	0.098	0.093	0.089	0.089	0.089	0.087	0.089	0.089	0.088	0.091	0.09	0.088	0.779	0.762	0.491	0.726	0.162	0.137	0.773	0.722	0.467	0.269	0.381	0.137	0.782	0.731	0.484	0.262	0.203	0.139	0.74	0.734	0.414	0.408	0.152	0.136	0.784	0.94	0.704	0.38	0.123	0.11	1.005	0.897	0.527	0.746	0.165	0.127	0.805
1 day, 16:49:59	0.098	0.093	0.088	0.089	0.088	0.087	0.089	0.089	0.088	0.091	0.09	0.089	0.777	0.756	0.49	0.723	0.162	0.137	0.769	0.719	0.466	0.26	0.354	0.136	0.778	0.728	0.484	0.259	0.202	0.145	0.735	0.73	0.414	0.408	0.152	0.136	0.775	0.959	0.703	0.343	0.124	0.11	0.983	0.894	0.541	0.729	0.16	0.126	0.805
1 day, 16:59:59	0.098	0.093	0.088	0.089	0.089	0.087	0.089	0.089	0.088	0.091	0.09	0.088	0.775	0.721	0.488	0.729	0.161	0.136	0.768	0.716	0.469	0.26	0.379	0.136	0.777	0.725	0.484	0.259	0.203	0.148	0.767	0.732	0.414	0.407	0.159	0.136	0.775	0.951	0.702	0.343	0.123	0.11	0.947	0.893	0.533	0.765	0.176	0.126	0.804
1 day, 17:09:59	0.099	0.093	0.088	0.089	0.089	0.087	0.089	0.089	0.088	0.091	0.09	0.088	0.78	0.719	0.488	0.737	0.162	0.136	0.766	0.715	0.472	0.262	0.371	0.136	0.776	0.723	0.483	0.265	0.203	0.144	0.733	0.724	0.415	0.408	0.163	0.136	0.77	0.945	0.7	0.367	0.122	0.11	0.978	0.894	0.533	0.76	0.179	0.127	0.803
1 day, 17:19:59	0.099	0.093	0.088	0.089	0.089	0.087	0.089	0.089	0.088	0.091	0.09	0.088	0.778	0.718	0.487	0.736	0.162	0.136	0.766	0.713	0.476	0.274	0.38	0.136	0.775	0.722	0.483	0.256	0.203	0.139	0.733	0.723	0.415	0.408	0.151	0.132	0.77	0.951	0.698	0.355	0.122	0.11	0.978	0.894	0.535	0.763	0.138	0.126	0.803
1 day, 17:29:59	0.098	0.093	0.088	0.089	0.088	0.087	0.089	0.089	0.088	0.091	0.09	0.088	0.772	0.716	0.487	0.739	0.161	0.136	0.764	0.712	0.479	0.259	0.387	0.136	0.774	0.72	0.484	0.262	0.201	0.143	0.731	0.721	0.416	0.409	0.152	0.132	0.774	0.948	0.697	0.356	0.122	0.11	0.97	0.892	0.537	0.762	0.18	0.125	0.807
1 day, 17:39:59	0.099	0.093	0.088	0.089	0.089	0.087	0.089	0.089	0.088	0.091	0.09	0.088	0.767	0.714	0.487	0.746	0.162	0.136	0.763	0.71	0.48	0.264	0.398	0.136	0.773	0.718	0.487	0.257	0.202	0.145	0.733	0.719	0.416	0.408	0.16	0.133	0.774	0.968	0.696	0.356	0.124	0.11	0.986	0.89	0.541	0.768	0.145	0.126	0.8
1 day, 17:49:59	0.098	0.093	0.088	0.089	0.089	0.087	0.089	0.089	0.088	0.091	0.09	0.089	0.769	0.713	0.485	0.748	0.162	0.136	0.764	0.708	0.485	0.257	0.383	0.133	0.773	0.715	0.489	0.256	0.203	0.148	0.727	0.72	0.418	0.408	0.164	0.133	0.772	0.977	0.695	0.333	0.122	0.11	0.984	0.89	0.544	0.747	0.189	0.126	0.799
1 day, 17:59:59	0.098	0.093	0.088	0.089	0.088	0.087	0.089	0.089	0.088	0.091	0.089	0.088	0.774	0.712	0.485	0.754	0.163	0.136	0.762	0.706	0.491	0.257	0.366	0.129	0.773	0.714	0.491	0.254	0.202	0.141	0.727	0.717	0.418	0.408	0.16	0.133	0.779	0.954	0.694	0.343	0.125	0.11	0.965	0.89	0.557	0.74	0.174	0.126	0.799
1 day, 18:09:59	0.099	0.093	0.088	0.089	0.089	0.087	0.089	0.089	0.088	0.091	0.09	0.088	0.769	0.708	0.486	0.756	0.161	0.137	0.76	0.704	0.498	0.271	0.381	0.129	0.77	0.711	0.491	0.255	0.202	0.141	0.725	0.715	0.419	0.409	0.155	0.133	0.769	0.955	0.695	0.356	0.126	0.109	0.967	0.89	0.559	0.763	0.192	0.125	0.797
1 day, 18:19:59	0.098	0.093	0.089	0.089	0.089	0.087	0.089	0.089	0.088	0.091	0.09	0.088	0.776	0.707	0.485	0.758	0.161	0.136	0.76	0.702	0.497	0.274	0.396	0.131	0.772	0.711	0.493	0.254	0.203	0.146	0.726	0.714	0.418	0.409	0.157	0.133	0.784	0.984	0.693	0.352	0.126	0.109	0.98	0.89	0.552	0.748	0.227	0.125	0.809
1 day, 18:29:59	0.098	0.093	0.089	0.089	0.089	0.087	0.089	0.089	0.088	0.092	0.09	0.088	0.763	0.705	0.483	0.768	0.162	0.137	0.759	0.701	0.505	0.251	0.371	0.136	0.77	0.708	0.493	0.253	0.203	0.148	0.724	0.713	0.416	0.409	0.158	0.134	0.771	0.985	0.694	0.342	0.125	0.11	0.955	0.888	0.565	0.74	0.262	0.126	0.807
1 day, 18:39:59	0.097	0.093	0.088	0.089	0.089	0.087	0.089	0.089	0.088	0.091	0.09	0.088	0.763	0.701	0.482	0.772	0.161	0.136	0.757	0.698	0.504	0.254	0.367	0.132	0.769	0.705	0.493	0.259	0.202	0.148	0.723	0.712	0.417	0.409	0.157	0.134	0.777	0.977	0.693	0.362	0.125	0.109	0.96	0.887	0.566	0.738	0.263	0.126	0.807
1 day, 18:49:59	0.099	0.093	0.089	0.089	0.088	0.087	0.089	0.089	0.088	0.091	0.09	0.088	0.762	0.699	0.482	0.767	0.161	0.136	0.797	0.696	0.57	0.249	0.387	0.134	0.768	0.702	0.494	0.253	0.203	0.147	0.721	0.71	0.418	0.409	0.155	0.133	0.779	0.972	0.69	0.362	0.126	0.111	0.955	0.886	0.569	0.74	0.13	0.125	0.797
1 day, 18:59:59	0.097	0.093	0.088	0.089	0.088	0.087	0.089	0.089	0.088	0.091	0.09	0.088	0.773	0.697	0.483	0.772	0.16	0.136	0.754	0.693	0.527	0.249	0.343	0.135	0.766	0.701	0.494	0.252	0.203	0.144	0.718	0.708	0.419	0.409	0.153	0.135	0.775	0.977	0.686	0.343	0.125	0.109	0.98	0.885	0.571	0.755	0.144	0.125	0.802
1 day, 19:09:59	0.099	0.093	0.088	0.089	0.088	0.087	0.089	0.089	0.088	0.092	0.09	0.088	0.761	0.694	0.484	0.773	0.163	0.136	0.753	0.691	0.558	0.249	0.376	0.128	0.766	0.697	0.496	0.254	0.203	0.142	0.718	0.703	0.42	0.409	0.153	0.135	0.773	0.947	0.687	0.366	0.125	0.109	0.994	0.884	0.569	0.767	0.168	0.125	0.795
1 day, 19:19:59	0.098	0.093	0.088	0.089	0.088	0.087	0.089	0.089	0.088	0.092	0.09	0.088	0.757	0.693	0.483	0.779	0.162	0.136	0.757	0.69	0.522	0.26	0.377	0.131	0.765	0.696	0.498	0.252	0.203	0.139	0.731	0.701	0.42	0.409	0.153	0.127	0.775	0.967	0.689	0.361	0.124	0.11	0.952	0.884	0.572	0.762	0.18	0.125	0.794
1 day, 19:29:59	0.098	0.093	0.088	0.089	0.088	0.087	0.09	0.089	0.088	0.092	0.09	0.089	0.762	0.69	0.485	0.778	0.163	0.136	0.754	0.688	0.528	0.256	0.368	0.13	0.764	0.693	0.499	0.253	0.203	0.137	0.716	0.699	0.422	0.409	0.152	0.128	0.765	0.982	0.685	0.347	0.125	0.109	0.974	0.883	0.577	0.756	0.197	0.125	0.792
1 day, 19:39:59	0.099	0.093	0.089	0.089	0.088	0.087	0.09	0.089	0.088	0.092	0.09	0.088	0.761	0.688	0.485	0.793	0.163	0.136	0.752	0.686	0.547	0.258	0.338	0.129	0.764	0.692	0.5	0.254	0.203	0.137	0.739	0.696	0.423	0.409	0.153	0.128	0.774	0.955	0.684	0.338	0.124	0.11	0.964	0.884	0.579	0.764	0.216	0.125	0.793
1 day, 19:49:59	0.099	0.093	0.089	0.089	0.088	0.087	0.09	0.089	0.088	0.092	0.09	0.089	0.75	0.685	0.485	0.783	0.162	0.136	0.754	0.685	0.541	0.246	0.358	0.134	0.764	0.689	0.502	0.248	0.204	0.137	0.717	0.692	0.425	0.41	0.153	0.128	0.778	0.98	0.684	0.345	0.126	0.109	0.94	0.882	0.585	0.739	0.229	0.125	0.792
1 day, 19:59:59	0.099	0.093	0.089	0.089	0.088	0.087	0.09	0.089	0.088	0.092	0.09	0.089	0.76	0.684	0.485	0.784	0.161	0.136	0.751	0.683	0.545	0.26	0.378	0.135	0.763	0.686	0.503	0.25	0.204	0.137	0.712	0.692	0.427	0.409	0.153	0.128	0.773	0.944	0.681	0.337	0.126	0.109	0.969	0.883	0.585	0.739	0.242	0.124	0.8
[truncated: 47 more columns]

## Sheet: Plate 2 - Procedure
Plate Comment:	Procedure Summary Plate Type: Corning 96 well for LogPhase600 Plate Number: 2 Discontinuous Kinetics: Runtime 03:00:00 (D:HH:MM), Interval 00:10:00 (HH:MM:SS), 433 Reads (max) Read: 600 nm Incubator: On Temperature setpoint: 30 ?C Temperature gradient: On Shaking: On Shaking frequency: 600 RPMs

## Sheet: Plate 3 - Results
Well	Name	Lagtime	Max Rate (OD/min)	Stationary Phase
A1		17:00:49	7.573e-06	21:35:30
B1		03:24:24	0.00362	06:54:19
C1		04:12:10	0.004221	07:26:31
D1		04:03:12	0.003817	07:37:02
E1		03:30:54	0.003035	08:08:03
F1		04:05:56	0.005413	06:57:52
G1		03:33:02	0.00346	07:26:54
H1		03:54:46	0.004419	07:14:09
A2		17:17:25	1.793e-05	21:13:52
B2		03:04:21	0.002801	07:50:54
C2		02:48:56	0.002368	08:17:27
D2		03:23:25	0.003563	06:26:26
E2		04:29:39	0.004688	07:19:07
F2		03:54:38	0.004026	06:43:04
G2		03:28:49	0.003096	07:46:14
H2		04:15:18	0.004902	07:42:10
A3		1 day, 7:07:18	4.429e-06	1 day, 11:20:12
B3		04:35:00	0.001672	10:03:42
C3		04:37:36	0.001519	10:35:24
D3		03:00:11	0.00144	09:49:07
E3		08:34:57	0.007147	11:08:54
F3		03:25:14	0.001039	09:56:39
G3		02:46:56	0.0006848	09:42:50
H3		04:26:14	0.0009805	10:46:46
A4		1 day, 0:53:21	7.786e-06	1 day, 4:33:25
B4		15:53:38	0.001029	1 day, 2:30:24
C4		11:08:22	0.000496	22:04:14
D4		14:58:49	0.0008682	1 day, 2:34:24
E4		15:18:38	0.0009714	1 day, 4:02:55
F4		10:54:46	0.0003894	23:14:40
G4		1 day, 1:59:49	0.0006634	1 day, 18:00:02
H4		15:45:52	0.0009623	23:42:37
A5		17:51:01	1.718e-05	21:35:40
B5		19:25:49	0.0003466	1 day, 1:27:19
C5		17:27:13	0.0002112	1 day, 3:22:35
D5		?????	8.225e-05	06:07:04
E5		?????	6.432e-05	07:53:30
F5		?????	9.143e-05	06:41:29
G5		?????	9.725e-05	04:56:42
H5		?????	7.857e-05	06:28:52
A6		03:28:58	1.114e-05	04:09:04
B6		00:09:52	0.0001033	06:26:22
C6		00:14:42	0.0001135	06:48:14
D6		1 day, 1:55:31	-0.0002304	22:21:41
E6		00:18:26	9.725e-05	03:58:42
F6		00:07:15	0.0001601	01:55:08
G6		00:04:07	0.0001086	02:18:28
H6		?????	7.911e-05	03:28:33
A7		02:12:08	6.786e-06	09:19:31
B7		03:40:45	0.003728	07:14:06
C7		02:42:58	0.002649	07:32:32
D7		03:45:20	0.004844	06:38:48
E7		03:51:47	0.004471	06:56:35
F7		03:09:27	0.00291	07:45:39
G7		03:25:28	0.003342	07:23:41
H7		04:47:29	0.004031	09:33:59
A8		16:49:56	6.715e-06	21:26:55
B8		03:01:41	0.002668	07:46:06
C8		03:22:33	0.002934	07:43:19
D8		03:49:42	0.004136	07:08:10
E8		04:12:32	0.006051	06:47:22
F8		04:16:40	0.006191	06:54:24
G8		02:28:58	0.002543	07:46:41
H8		02:42:35	0.00297	07:25:14
A9		00:53:43	8.75e-06	03:22:17
B9		03:40:09	0.001051	13:01:17
C9		04:07:08	0.001096	11:35:40
D9		03:42:38	0.001094	11:21:28
E9		04:25:15	0.001201	11:39:37
F9		07:21:08	0.002322	11:57:44
G9		04:34:25	0.001332	11:11:33
H9		04:44:52	0.001469	10:58:50
A10		05:44:02	4.75e-06	09:25:47
B10		15:17:55	0.0009141	1 day, 3:51:37
C10		14:29:10	0.0007353	23:14:35
D10		18:07:30	0.001212	1 day, 1:09:45
E10		15:59:10	0.001023	1 day, 0:28:10
F10		15:49:51	0.0008234	23:06:23
G10		14:00:40	0.0006788	1 day, 0:29:59
H10		17:21:20	0.001402	22:54:56
A11		15:43:21	4.751e-06	1 day, 0:16:57
B11		1 day, 8:31:47	0.0001255	1 day, 16:02:18
C11		18:29:09	0.0002975	1 day, 0:35:14
D11		1 day, 2:20:42	0.0003805	1 day, 11:27:22
E11		?????	4.839e-05	07:29:28
F11		?????	7.129e-05	06:24:08
G11		?????	8.439e-05	04:20:51
H11		?????	4.421e-05	05:10:12
A12		17:32:20	1.354e-05	21:41:31
B12		00:09:28	0.000109	06:16:09
C12		00:14:17	0.0001294	06:02:35
D12		1 day, 13:44:56	-0.0001466	1 day, 9:26:01
E12		?????	0.0001042	06:05:43
F12		?????	0.0001054	06:40:52
G12		20:44:51	-0.0001116	15:00:41
H12		1 day, 1:07:17	-0.0002044	21:58:57

## Sheet: Plate 3 - Raw Data
Time	A1	A2	A3	A4	A5	A6	A7	A8	A9	A10	A11	A12	B1	B2	B3	B4	B5	B6	B7	B8	B9	B10	B11	B12	C1	C2	C3	C4	C5	C6	C7	C8	C9	C10	C11	C12	D1	D2	D3	D4	D5	D6	D7	D8	D9	D10	D11	D12	E1
00:00:00	0.086	0.087	0.087	0.092	0.09	0.092	0.088	0.087	0.089	0.087	0.085	0.085	0.106	0.108	0.108	0.102	0.101	0.103	0.109	0.11	0.103	0.103	0.101	0.099	0.106	0.117	0.112	0.101	0.106	0.102	0.108	0.104	0.106	0.105	0.103	0.1	0.109	0.106	0.104	0.1	0.097	0.1	0.105	0.1	0.104	0.106	0.105	0.101	0.106
00:10:00	0.086	0.087	0.087	0.092	0.091	0.092	0.088	0.087	0.09	0.086	0.085	0.085	0.107	0.107	0.108	0.102	0.101	0.102	0.109	0.109	0.102	0.102	0.101	0.1	0.107	0.118	0.113	0.101	0.105	0.101	0.108	0.103	0.105	0.104	0.103	0.1	0.109	0.107	0.104	0.1	0.097	0.1	0.106	0.1	0.104	0.107	0.106	0.1	0.107
00:20:00	0.086	0.087	0.087	0.092	0.091	0.091	0.088	0.087	0.09	0.085	0.085	0.085	0.109	0.11	0.11	0.103	0.102	0.102	0.111	0.111	0.106	0.103	0.103	0.101	0.109	0.122	0.118	0.103	0.107	0.102	0.11	0.106	0.107	0.106	0.105	0.101	0.112	0.109	0.107	0.102	0.099	0.101	0.109	0.103	0.107	0.109	0.108	0.102	0.109
00:30:00	0.086	0.087	0.087	0.092	0.091	0.09	0.088	0.087	0.09	0.085	0.085	0.085	0.112	0.112	0.114	0.106	0.104	0.104	0.115	0.115	0.109	0.105	0.104	0.103	0.113	0.124	0.114	0.105	0.11	0.104	0.113	0.111	0.11	0.109	0.107	0.102	0.115	0.111	0.109	0.104	0.101	0.104	0.108	0.106	0.11	0.111	0.11	0.103	0.112
00:40:00	0.086	0.087	0.087	0.092	0.091	0.09	0.088	0.087	0.09	0.085	0.085	0.085	0.117	0.118	0.117	0.108	0.106	0.106	0.117	0.118	0.113	0.108	0.105	0.104	0.117	0.128	0.117	0.106	0.112	0.105	0.117	0.12	0.112	0.111	0.108	0.103	0.118	0.117	0.113	0.106	0.103	0.107	0.115	0.109	0.113	0.114	0.112	0.106	0.115
00:50:00	0.086	0.087	0.087	0.092	0.09	0.091	0.088	0.087	0.089	0.086	0.085	0.085	0.121	0.12	0.119	0.11	0.106	0.107	0.121	0.123	0.116	0.111	0.106	0.104	0.118	0.128	0.119	0.107	0.114	0.105	0.121	0.122	0.113	0.113	0.109	0.104	0.119	0.118	0.116	0.107	0.103	0.108	0.118	0.11	0.116	0.114	0.114	0.108	0.118
01:00:00	0.087	0.087	0.087	0.092	0.089	0.09	0.088	0.087	0.089	0.086	0.085	0.085	0.125	0.126	0.123	0.113	0.108	0.109	0.125	0.129	0.121	0.114	0.108	0.105	0.124	0.135	0.123	0.11	0.114	0.107	0.125	0.126	0.116	0.115	0.11	0.106	0.124	0.12	0.12	0.107	0.102	0.109	0.126	0.114	0.119	0.115	0.115	0.107	0.123
01:10:00	0.086	0.087	0.087	0.092	0.09	0.09	0.088	0.087	0.089	0.086	0.085	0.085	0.129	0.131	0.128	0.116	0.109	0.11	0.129	0.135	0.126	0.115	0.109	0.107	0.129	0.141	0.126	0.113	0.114	0.108	0.131	0.132	0.121	0.117	0.111	0.107	0.131	0.125	0.122	0.11	0.103	0.11	0.131	0.119	0.123	0.116	0.116	0.108	0.128
01:20:00	0.087	0.087	0.087	0.092	0.09	0.091	0.088	0.087	0.089	0.086	0.085	0.085	0.143	0.137	0.132	0.119	0.11	0.111	0.135	0.14	0.128	0.118	0.111	0.108	0.136	0.145	0.137	0.115	0.114	0.11	0.137	0.138	0.131	0.119	0.112	0.108	0.137	0.129	0.126	0.113	0.105	0.112	0.137	0.124	0.127	0.117	0.116	0.109	0.135
01:30:00	0.086	0.087	0.087	0.092	0.09	0.091	0.088	0.087	0.089	0.086	0.085	0.085	0.149	0.142	0.136	0.118	0.111	0.112	0.143	0.146	0.131	0.119	0.111	0.109	0.144	0.153	0.139	0.116	0.117	0.111	0.145	0.145	0.135	0.121	0.113	0.111	0.145	0.135	0.128	0.115	0.105	0.112	0.143	0.131	0.13	0.118	0.117	0.11	0.145
01:40:00	0.086	0.087	0.087	0.093	0.09	0.091	0.088	0.087	0.089	0.086	0.085	0.085	0.157	0.152	0.141	0.121	0.111	0.113	0.152	0.153	0.138	0.121	0.112	0.11	0.152	0.162	0.142	0.119	0.118	0.113	0.155	0.154	0.14	0.123	0.113	0.111	0.153	0.144	0.131	0.116	0.106	0.115	0.152	0.138	0.133	0.119	0.117	0.111	0.152
01:50:00	0.086	0.087	0.087	0.093	0.09	0.091	0.088	0.087	0.089	0.086	0.085	0.085	0.168	0.162	0.146	0.121	0.112	0.113	0.164	0.163	0.143	0.122	0.112	0.11	0.162	0.176	0.147	0.12	0.118	0.114	0.169	0.164	0.144	0.125	0.114	0.113	0.165	0.151	0.136	0.118	0.107	0.115	0.165	0.146	0.138	0.12	0.116	0.112	0.167
02:00:00	0.086	0.087	0.087	0.093	0.09	0.091	0.088	0.087	0.09	0.086	0.085	0.085	0.186	0.177	0.152	0.122	0.113	0.114	0.179	0.178	0.147	0.124	0.113	0.111	0.175	0.19	0.152	0.122	0.119	0.115	0.186	0.178	0.149	0.127	0.115	0.114	0.178	0.164	0.14	0.119	0.108	0.117	0.176	0.16	0.143	0.121	0.117	0.114	0.18
02:10:00	0.086	0.087	0.087	0.093	0.09	0.091	0.088	0.087	0.09	0.086	0.085	0.085	0.197	0.195	0.162	0.124	0.114	0.115	0.19	0.191	0.15	0.126	0.113	0.112	0.188	0.203	0.161	0.124	0.119	0.115	0.207	0.188	0.154	0.128	0.115	0.116	0.19	0.175	0.146	0.119	0.108	0.117	0.192	0.172	0.148	0.121	0.118	0.114	0.193
02:20:00	0.086	0.087	0.087	0.092	0.09	0.091	0.088	0.087	0.09	0.086	0.085	0.085	0.226	0.215	0.17	0.124	0.114	0.116	0.22	0.212	0.157	0.126	0.114	0.113	0.218	0.226	0.17	0.127	0.12	0.115	0.231	0.216	0.163	0.128	0.116	0.116	0.219	0.196	0.155	0.125	0.109	0.119	0.217	0.195	0.157	0.123	0.118	0.115	0.216
02:30:00	0.086	0.087	0.087	0.092	0.09	0.091	0.088	0.087	0.09	0.086	0.085	0.085	0.247	0.234	0.178	0.124	0.115	0.116	0.234	0.233	0.163	0.129	0.114	0.114	0.235	0.246	0.179	0.129	0.12	0.116	0.253	0.236	0.171	0.129	0.117	0.117	0.236	0.217	0.164	0.122	0.109	0.117	0.227	0.21	0.164	0.126	0.118	0.115	0.235
02:40:00	0.086	0.087	0.087	0.093	0.09	0.091	0.088	0.087	0.09	0.086	0.085	0.085	0.262	0.254	0.187	0.126	0.115	0.117	0.248	0.247	0.171	0.129	0.114	0.115	0.242	0.26	0.187	0.133	0.122	0.117	0.269	0.246	0.184	0.131	0.117	0.118	0.245	0.227	0.181	0.124	0.11	0.117	0.241	0.225	0.171	0.125	0.121	0.116	0.249
02:50:00	0.086	0.087	0.087	0.092	0.09	0.09	0.088	0.087	0.09	0.086	0.085	0.085	0.274	0.275	0.195	0.126	0.116	0.118	0.273	0.262	0.18	0.13	0.115	0.117	0.261	0.274	0.196	0.133	0.123	0.12	0.291	0.257	0.184	0.132	0.117	0.118	0.262	0.245	0.179	0.127	0.11	0.118	0.258	0.24	0.178	0.126	0.121	0.117	0.26
03:00:00	0.086	0.087	0.087	0.092	0.091	0.092	0.088	0.087	0.09	0.086	0.085	0.085	0.297	0.292	0.208	0.126	0.116	0.118	0.29	0.283	0.187	0.131	0.114	0.117	0.293	0.297	0.212	0.135	0.124	0.118	0.304	0.285	0.195	0.135	0.118	0.119	0.288	0.259	0.204	0.128	0.11	0.119	0.274	0.258	0.185	0.129	0.122	0.117	0.284
03:10:00	0.086	0.087	0.087	0.093	0.09	0.092	0.088	0.087	0.09	0.086	0.085	0.085	0.31	0.305	0.224	0.127	0.117	0.119	0.301	0.3	0.197	0.132	0.114	0.118	0.304	0.308	0.222	0.139	0.124	0.118	0.316	0.296	0.205	0.136	0.118	0.119	0.308	0.27	0.204	0.13	0.11	0.12	0.286	0.272	0.194	0.13	0.122	0.119	0.297
03:20:00	0.086	0.087	0.087	0.092	0.09	0.092	0.089	0.087	0.09	0.087	0.085	0.085	0.313	0.32	0.233	0.13	0.117	0.119	0.302	0.307	0.207	0.134	0.114	0.119	0.301	0.325	0.232	0.142	0.124	0.118	0.304	0.295	0.218	0.14	0.118	0.119	0.314	0.289	0.205	0.133	0.11	0.121	0.285	0.281	0.2	0.131	0.123	0.119	0.292
03:30:00	0.086	0.087	0.087	0.092	0.09	0.09	0.089	0.087	0.09	0.086	0.085	0.085	0.313	0.326	0.239	0.13	0.118	0.12	0.296	0.311	0.213	0.134	0.114	0.121	0.292	0.325	0.242	0.14	0.128	0.119	0.318	0.292	0.227	0.143	0.117	0.119	0.31	0.289	0.213	0.134	0.11	0.12	0.283	0.285	0.209	0.134	0.124	0.12	0.299
03:40:00	0.086	0.087	0.087	0.092	0.09	0.092	0.089	0.087	0.09	0.086	0.085	0.085	0.318	0.339	0.249	0.128	0.118	0.12	0.296	0.314	0.22	0.136	0.115	0.122	0.277	0.331	0.249	0.14	0.128	0.12	0.32	0.291	0.235	0.145	0.118	0.12	0.3	0.28	0.22	0.136	0.11	0.122	0.281	0.295	0.218	0.133	0.124	0.119	0.285
03:50:00	0.086	0.087	0.087	0.093	0.091	0.09	0.089	0.087	0.09	0.086	0.085	0.085	0.329	0.347	0.264	0.13	0.119	0.121	0.306	0.324	0.227	0.136	0.115	0.123	0.274	0.348	0.259	0.143	0.127	0.12	0.34	0.296	0.242	0.147	0.118	0.12	0.31	0.28	0.227	0.136	0.11	0.122	0.279	0.313	0.224	0.134	0.124	0.118	0.298
04:00:00	0.086	0.087	0.087	0.093	0.09	0.09	0.089	0.087	0.09	0.086	0.085	0.085	0.337	0.362	0.274	0.133	0.12	0.122	0.314	0.329	0.234	0.137	0.116	0.125	0.28	0.362	0.27	0.146	0.128	0.12	0.34	0.31	0.25	0.149	0.12	0.12	0.314	0.276	0.238	0.14	0.109	0.12	0.287	0.315	0.235	0.136	0.125	0.12	0.295
04:10:00	0.086	0.087	0.087	0.093	0.091	0.09	0.089	0.087	0.09	0.086	0.086	0.085	0.347	0.377	0.277	0.132	0.12	0.122	0.321	0.336	0.241	0.139	0.117	0.125	0.29	0.375	0.279	0.146	0.128	0.121	0.376	0.325	0.259	0.151	0.119	0.121	0.317	0.276	0.256	0.139	0.113	0.119	0.288	0.329	0.242	0.136	0.126	0.119	0.295
04:20:00	0.086	0.087	0.087	0.093	0.091	0.092	0.089	0.087	0.09	0.086	0.086	0.085	0.354	0.382	0.285	0.132	0.121	0.122	0.332	0.358	0.248	0.141	0.12	0.125	0.312	0.394	0.286	0.15	0.129	0.121	0.398	0.336	0.268	0.152	0.12	0.121	0.331	0.29	0.254	0.141	0.11	0.119	0.286	0.345	0.236	0.138	0.126	0.119	0.296
04:30:00	0.086	0.087	0.087	0.093	0.091	0.09	0.089	0.087	0.09	0.086	0.086	0.085	0.368	0.388	0.299	0.134	0.121	0.123	0.344	0.366	0.258	0.141	0.119	0.125	0.332	0.411	0.295	0.152	0.13	0.123	0.401	0.358	0.276	0.152	0.119	0.122	0.334	0.325	0.262	0.142	0.11	0.119	0.297	0.313	0.259	0.136	0.126	0.119	0.311
04:40:00	0.086	0.087	0.087	0.093	0.091	0.092	0.089	0.087	0.09	0.086	0.086	0.085	0.388	0.411	0.299	0.136	0.122	0.124	0.352	0.393	0.264	0.141	0.118	0.125	0.341	0.439	0.297	0.152	0.13	0.123	0.416	0.377	0.281	0.155	0.12	0.122	0.359	0.353	0.27	0.144	0.11	0.122	0.336	0.332	0.268	0.139	0.126	0.119	0.323
04:50:00	0.086	0.087	0.087	0.093	0.091	0.092	0.089	0.087	0.09	0.086	0.086	0.085	0.402	0.424	0.306	0.136	0.123	0.124	0.369	0.393	0.269	0.143	0.119	0.127	0.357	0.456	0.3	0.155	0.132	0.124	0.455	0.393	0.288	0.155	0.119	0.123	0.406	0.411	0.273	0.149	0.113	0.12	0.402	0.345	0.274	0.141	0.127	0.119	0.367
05:00:00	0.086	0.087	0.087	0.093	0.09	0.092	0.089	0.087	0.09	0.086	0.086	0.085	0.448	0.445	0.31	0.14	0.123	0.125	0.382	0.428	0.275	0.143	0.119	0.126	0.377	0.49	0.304	0.156	0.133	0.126	0.468	0.402	0.295	0.157	0.121	0.123	0.426	0.442	0.275	0.149	0.111	0.123	0.458	0.36	0.28	0.139	0.128	0.12	0.423
05:10:00	0.086	0.087	0.087	0.093	0.091	0.091	0.089	0.087	0.09	0.086	0.086	0.085	0.502	0.474	0.314	0.139	0.123	0.128	0.417	0.462	0.281	0.145	0.118	0.127	0.403	0.456	0.319	0.156	0.135	0.126	0.472	0.425	0.3	0.158	0.121	0.124	0.467	0.498	0.285	0.152	0.111	0.12	0.484	0.436	0.284	0.143	0.124	0.121	0.444
05:20:00	0.086	0.087	0.087	0.092	0.091	0.09	0.089	0.087	0.09	0.086	0.086	0.085	0.523	0.491	0.315	0.142	0.124	0.127	0.457	0.49	0.287	0.145	0.12	0.127	0.394	0.501	0.318	0.157	0.136	0.131	0.503	0.428	0.303	0.16	0.121	0.125	0.469	0.522	0.303	0.155	0.112	0.121	0.564	0.468	0.29	0.141	0.123	0.121	0.463
05:30:00	0.086	0.087	0.087	0.093	0.091	0.092	0.089	0.087	0.09	0.086	0.086	0.085	0.544	0.501	0.33	0.142	0.125	0.127	0.51	0.504	0.292	0.147	0.12	0.127	0.422	0.551	0.329	0.159	0.137	0.128	0.572	0.447	0.308	0.16	0.122	0.125	0.444	0.558	0.312	0.154	0.112	0.118	0.582	0.514	0.296	0.143	0.125	0.122	0.484
05:40:00	0.086	0.087	0.087	0.092	0.091	0.092	0.089	0.087	0.09	0.086	0.086	0.085	0.582	0.545	0.334	0.144	0.126	0.128	0.571	0.526	0.299	0.147	0.12	0.129	0.48	0.517	0.332	0.166	0.139	0.128	0.58	0.487	0.314	0.161	0.122	0.126	0.479	0.595	0.308	0.159	0.112	0.119	0.672	0.54	0.303	0.145	0.125	0.122	0.485
05:50:00	0.086	0.087	0.087	0.092	0.091	0.092	0.089	0.087	0.09	0.086	0.086	0.085	0.643	0.55	0.341	0.144	0.128	0.129	0.601	0.533	0.309	0.148	0.121	0.129	0.478	0.576	0.34	0.167	0.139	0.128	0.598	0.528	0.319	0.162	0.123	0.126	0.498	0.626	0.352	0.157	0.114	0.119	0.734	0.618	0.313	0.143	0.126	0.122	0.541
06:00:00	0.086	0.087	0.087	0.093	0.091	0.091	0.089	0.087	0.09	0.086	0.086	0.085	0.685	0.582	0.349	0.144	0.128	0.129	0.64	0.589	0.315	0.149	0.123	0.13	0.537	0.555	0.34	0.165	0.144	0.128	0.642	0.56	0.333	0.164	0.124	0.127	0.545	0.687	0.374	0.16	0.113	0.12	0.774	0.65	0.319	0.147	0.126	0.122	0.566
06:10:00	0.086	0.087	0.087	0.093	0.091	0.091	0.089	0.087	0.09	0.086	0.086	0.085	0.728	0.621	0.357	0.145	0.127	0.129	0.695	0.588	0.331	0.149	0.123	0.129	0.58	0.617	0.347	0.166	0.142	0.129	0.66	0.584	0.339	0.164	0.124	0.128	0.577	0.72	0.388	0.16	0.113	0.122	0.864	0.69	0.324	0.148	0.126	0.123	0.583
06:20:00	0.086	0.087	0.087	0.093	0.091	0.092	0.089	0.087	0.09	0.086	0.086	0.085	0.747	0.656	0.359	0.146	0.127	0.13	0.722	0.646	0.333	0.149	0.124	0.133	0.678	0.618	0.36	0.172	0.144	0.129	0.695	0.627	0.343	0.165	0.124	0.128	0.63	0.708	0.409	0.163	0.113	0.122	0.841	0.718	0.332	0.151	0.126	0.123	0.636
06:30:00	0.086	0.087	0.087	0.093	0.09	0.092	0.089	0.088	0.09	0.086	0.086	0.085	0.762	0.677	0.374	0.149	0.128	0.131	0.74	0.69	0.338	0.151	0.124	0.131	0.715	0.633	0.367	0.168	0.145	0.13	0.706	0.681	0.348	0.165	0.126	0.129	0.649	0.702	0.414	0.163	0.113	0.121	0.877	0.783	0.332	0.152	0.126	0.123	0.645
06:40:00	0.086	0.087	0.087	0.093	0.091	0.092	0.089	0.087	0.09	0.086	0.086	0.085	0.827	0.723	0.38	0.147	0.128	0.132	0.778	0.703	0.343	0.152	0.124	0.131	0.775	0.662	0.365	0.17	0.147	0.13	0.74	0.728	0.352	0.166	0.126	0.129	0.749	0.694	0.428	0.165	0.114	0.12	0.863	0.809	0.336	0.152	0.127	0.124	0.674
06:50:00	0.086	0.087	0.087	0.093	0.09	0.09	0.089	0.087	0.09	0.086	0.086	0.085	0.845	0.764	0.389	0.148	0.129	0.132	0.808	0.726	0.347	0.152	0.123	0.132	0.818	0.703	0.37	0.172	0.149	0.136	0.749	0.722	0.356	0.167	0.128	0.131	0.738	0.704	0.437	0.167	0.114	0.121	0.896	0.813	0.341	0.152	0.127	0.125	0.689
07:00:00	0.086	0.087	0.087	0.093	0.091	0.09	0.089	0.087	0.09	0.086	0.086	0.085	0.873	0.779	0.393	0.149	0.129	0.132	0.823	0.747	0.353	0.153	0.124	0.132	0.847	0.714	0.375	0.171	0.151	0.131	0.76	0.735	0.357	0.167	0.127	0.131	0.807	0.722	0.445	0.167	0.114	0.121	0.915	0.892	0.347	0.151	0.128	0.126	0.687
07:10:00	0.086	0.087	0.087	0.093	0.091	0.09	0.089	0.087	0.09	0.086	0.086	0.085	0.878	0.792	0.398	0.149	0.13	0.133	0.848	0.755	0.372	0.155	0.125	0.133	0.859	0.719	0.382	0.175	0.151	0.132	0.772	0.75	0.361	0.168	0.129	0.132	0.849	0.726	0.445	0.17	0.115	0.126	0.932	0.885	0.349	0.156	0.127	0.126	0.762
07:20:00	0.086	0.087	0.087	0.092	0.091	0.092	0.089	0.087	0.09	0.086	0.086	0.085	0.892	0.813	0.405	0.151	0.13	0.133	0.841	0.775	0.378	0.154	0.126	0.133	0.879	0.735	0.376	0.177	0.151	0.131	0.794	0.757	0.366	0.169	0.13	0.133	0.886	0.725	0.457	0.173	0.115	0.124	0.953	0.928	0.353	0.157	0.129	0.126	0.829
07:30:00	0.086	0.087	0.087	0.093	0.091	0.09	0.089	0.087	0.09	0.086	0.086	0.085	0.905	0.821	0.417	0.151	0.13	0.134	0.871	0.801	0.376	0.154	0.126	0.134	0.902	0.772	0.386	0.177	0.151	0.132	0.802	0.795	0.369	0.17	0.13	0.133	0.916	0.728	0.473	0.174	0.117	0.127	0.963	0.912	0.362	0.158	0.128	0.127	0.856
07:40:00	0.086	0.087	0.087	0.093	0.091	0.092	0.089	0.088	0.09	0.086	0.086	0.085	0.9	0.828	0.427	0.153	0.13	0.135	0.871	0.816	0.38	0.156	0.128	0.135	0.954	0.815	0.403	0.179	0.154	0.133	0.802	0.854	0.373	0.171	0.131	0.135	0.919	0.717	0.489	0.174	0.116	0.129	0.963	0.927	0.369	0.159	0.129	0.127	0.866
07:50:00	0.086	0.087	0.087	0.093	0.091	0.09	0.089	0.087	0.09	0.086	0.086	0.085	0.906	0.838	0.431	0.152	0.131	0.135	0.884	0.823	0.395	0.156	0.128	0.135	0.963	0.838	0.408	0.181	0.153	0.134	0.819	0.856	0.381	0.17	0.131	0.136	0.921	0.719	0.489	0.179	0.121	0.129	0.965	0.927	0.374	0.158	0.129	0.127	0.899
08:00:00	0.086	0.087	0.087	0.092	0.091	0.09	0.089	0.088	0.09	0.087	0.086	0.085	0.861	0.868	0.451	0.153	0.135	0.137	0.9	0.843	0.38	0.156	0.127	0.135	0.962	0.877	0.416	0.178	0.153	0.134	0.858	0.849	0.392	0.172	0.132	0.136	0.93	0.719	0.5	0.18	0.117	0.129	0.959	0.929	0.396	0.16	0.129	0.128	0.902
08:10:00	0.086	0.087	0.087	0.093	0.09	0.09	0.089	0.087	0.089	0.086	0.086	0.085	0.866	0.869	0.476	0.154	0.138	0.136	0.9	0.855	0.398	0.158	0.127	0.135	0.985	0.88	0.445	0.182	0.153	0.132	0.867	0.857	0.402	0.173	0.132	0.138	0.927	0.716	0.517	0.18	0.118	0.13	0.96	0.925	0.401	0.158	0.129	0.129	0.919
08:20:00	0.086	0.087	0.087	0.092	0.091	0.09	0.089	0.088	0.09	0.086	0.086	0.085	0.864	0.852	0.479	0.154	0.132	0.136	0.893	0.859	0.401	0.159	0.127	0.135	0.956	0.886	0.446	0.181	0.153	0.133	0.864	0.863	0.414	0.172	0.132	0.137	0.938	0.728	0.531	0.182	0.116	0.13	0.949	0.928	0.404	0.16	0.13	0.129	0.939
08:30:00	0.086	0.087	0.087	0.093	0.091	0.09	0.089	0.088	0.09	0.086	0.086	0.085	0.868	0.875	0.492	0.155	0.132	0.136	0.888	0.846	0.41	0.16	0.128	0.137	0.939	0.88	0.47	0.187	0.154	0.133	0.888	0.867	0.411	0.172	0.133	0.139	0.914	0.732	0.545	0.183	0.117	0.13	0.943	0.921	0.421	0.16	0.131	0.129	0.934
08:40:00	0.086	0.087	0.087	0.093	0.091	0.09	0.089	0.087	0.089	0.086	0.086	0.085	0.847	0.875	0.515	0.153	0.133	0.136	0.895	0.844	0.418	0.161	0.129	0.135	0.93	0.893	0.485	0.184	0.154	0.134	0.875	0.875	0.423	0.175	0.133	0.139	0.932	0.734	0.555	0.185	0.119	0.13	0.941	0.918	0.429	0.159	0.129	0.129	0.96
08:50:00	0.086	0.087	0.087	0.092	0.092	0.09	0.089	0.087	0.09	0.086	0.086	0.085	0.835	0.855	0.528	0.156	0.135	0.136	0.89	0.845	0.42	0.159	0.129	0.136	0.932	0.889	0.493	0.186	0.154	0.135	0.847	0.887	0.426	0.174	0.136	0.139	0.939	0.73	0.568	0.186	0.117	0.131	0.937	0.921	0.438	0.161	0.131	0.129	0.97
09:00:00	0.086	0.087	0.087	0.093	0.091	0.09	0.089	0.087	0.089	0.086	0.086	0.085	0.827	0.866	0.548	0.155	0.134	0.137	0.901	0.862	0.438	0.161	0.129	0.135	0.903	0.903	0.498	0.182	0.152	0.134	0.886	0.887	0.445	0.175	0.136	0.14	0.936	0.733	0.589	0.186	0.117	0.13	0.938	0.917	0.455	0.161	0.13	0.129	0.956
09:10:00	0.086	0.087	0.087	0.093	0.091	0.09	0.089	0.087	0.089	0.086	0.086	0.085	0.816	0.866	0.559	0.156	0.134	0.137	0.911	0.865	0.454	0.16	0.129	0.135	0.915	0.9	0.513	0.185	0.152	0.135	0.877	0.882	0.443	0.176	0.135	0.14	0.926	0.73	0.595	0.179	0.117	0.13	0.934	0.913	0.464	0.16	0.131	0.13	0.969
09:20:00	0.087	0.087	0.087	0.092	0.09	0.09	0.089	0.088	0.09	0.086	0.086	0.085	0.804	0.859	0.593	0.159	0.134	0.137	0.913	0.86	0.455	0.161	0.127	0.137	0.893	0.893	0.535	0.186	0.152	0.135	0.877	0.892	0.451	0.176	0.135	0.14	0.918	0.731	0.617	0.181	0.117	0.132	0.923	0.922	0.47	0.163	0.132	0.13	0.95
09:30:00	0.086	0.087	0.087	0.093	0.091	0.09	0.089	0.087	0.089	0.086	0.086	0.085	0.82	0.905	0.612	0.157	0.134	0.138	0.929	0.859	0.472	0.162	0.13	0.135	0.897	0.9	0.554	0.19	0.152	0.134	0.875	0.869	0.453	0.178	0.136	0.14	0.928	0.751	0.626	0.18	0.117	0.132	0.925	0.917	0.487	0.161	0.132	0.13	0.956
09:40:00	0.086	0.087	0.087	0.092	0.09	0.09	0.089	0.087	0.089	0.086	0.086	0.085	0.813	0.897	0.619	0.159	0.135	0.137	0.921	0.857	0.473	0.163	0.129	0.135	0.884	0.898	0.564	0.185	0.154	0.134	0.876	0.855	0.47	0.179	0.137	0.14	0.916	0.732	0.642	0.181	0.117	0.132	0.921	0.913	0.49	0.161	0.132	0.129	0.954
09:50:00	0.087	0.087	0.087	0.093	0.091	0.09	0.089	0.087	0.089	0.086	0.086	0.085	0.826	0.895	0.633	0.159	0.135	0.137	0.909	0.862	0.493	0.165	0.129	0.136	0.883	0.896	0.592	0.191	0.155	0.134	0.895	0.866	0.479	0.179	0.138	0.141	0.911	0.722	0.65	0.181	0.118	0.134	0.913	0.907	0.503	0.161	0.132	0.13	0.944
10:00:00	0.086	0.087	0.087	0.093	0.091	0.09	0.089	0.087	0.089	0.086	0.086	0.085	0.822	0.892	0.651	0.161	0.138	0.137	0.913	0.859	0.525	0.164	0.129	0.135	0.875	0.899	0.604	0.189	0.155	0.134	0.887	0.858	0.489	0.179	0.139	0.14	0.906	0.728	0.649	0.183	0.118	0.134	0.909	0.889	0.514	0.143	0.132	0.132	0.945
10:10:00	0.086	0.087	0.087	0.093	0.09	0.09	0.089	0.087	0.089	0.086	0.086	0.085	0.807	0.897	0.637	0.161	0.136	0.138	0.909	0.869	0.505	0.163	0.131	0.135	0.864	0.89	0.629	0.19	0.154	0.134	0.883	0.851	0.499	0.179	0.14	0.14	0.909	0.719	0.669	0.183	0.118	0.137	0.904	0.878	0.535	0.144	0.132	0.133	0.947
10:20:00	0.086	0.087	0.087	0.093	0.09	0.09	0.089	0.088	0.09	0.086	0.086	0.085	0.81	0.892	0.645	0.164	0.136	0.138	0.894	0.863	0.514	0.163	0.13	0.137	0.861	0.885	0.621	0.188	0.152	0.135	0.86	0.868	0.519	0.18	0.141	0.14	0.906	0.728	0.678	0.187	0.118	0.136	0.895	0.875	0.54	0.145	0.134	0.133	0.935
10:30:00	0.086	0.087	0.087	0.092	0.091	0.09	0.089	0.087	0.089	0.086	0.086	0.085	0.812	0.895	0.651	0.163	0.136	0.138	0.898	0.866	0.536	0.163	0.13	0.136	0.866	0.902	0.63	0.19	0.152	0.135	0.869	0.86	0.527	0.18	0.141	0.141	0.894	0.726	0.681	0.179	0.119	0.137	0.886	0.867	0.549	0.144	0.133	0.132	0.93
10:40:00	0.087	0.087	0.087	0.093	0.091	0.092	0.089	0.087	0.089	0.086	0.086	0.085	0.822	0.892	0.659	0.165	0.136	0.138	0.891	0.864	0.546	0.164	0.131	0.136	0.866	0.897	0.646	0.191	0.152	0.135	0.867	0.863	0.539	0.181	0.143	0.141	0.902	0.735	0.701	0.185	0.118	0.138	0.883	0.865	0.559	0.143	0.133	0.133	0.924
10:50:00	0.087	0.087	0.087	0.093	0.091	0.091	0.089	0.087	0.089	0.086	0.086	0.085	0.823	0.904	0.669	0.164	0.138	0.139	0.891	0.866	0.542	0.166	0.128	0.136	0.844	0.893	0.652	0.193	0.152	0.135	0.864	0.865	0.55	0.182	0.143	0.141	0.886	0.733	0.701	0.184	0.119	0.137	0.88	0.863	0.566	0.146	0.133	0.132	0.908
11:00:00	0.087	0.087	0.087	0.093	0.091	0.09	0.089	0.087	0.089	0.086	0.086	0.085	0.826	0.905	0.668	0.164	0.137	0.139	0.88	0.87	0.565	0.166	0.136	0.137	0.843	0.882	0.657	0.195	0.151	0.135	0.856	0.86	0.56	0.182	0.143	0.141	0.881	0.73	0.706	0.185	0.122	0.14	0.873	0.865	0.58	0.146	0.137	0.132	0.896
11:10:00	0.087	0.087	0.087	0.093	0.091	0.091	0.089	0.087	0.089	0.086	0.086	0.085	0.83	0.915	0.669	0.166	0.139	0.139	0.878	0.868	0.566	0.166	0.129	0.137	0.845	0.883	0.671	0.197	0.154	0.135	0.863	0.856	0.571	0.183	0.143	0.141	0.879	0.718	0.702	0.19	0.119	0.144	0.869	0.867	0.598	0.147	0.131	0.133	0.893
11:20:00	0.087	0.087	0.087	0.092	0.091	0.091	0.089	0.087	0.089	0.086	0.086	0.085	0.826	0.913	0.664	0.166	0.138	0.14	0.874	0.878	0.586	0.166	0.131	0.137	0.828	0.883	0.662	0.199	0.153	0.136	0.855	0.852	0.586	0.184	0.145	0.141	0.878	0.727	0.708	0.194	0.119	0.141	0.865	0.862	0.602	0.146	0.132	0.135	0.881
11:30:00	0.087	0.087	0.087	0.093	0.09	0.09	0.089	0.088	0.09	0.086	0.086	0.085	0.817	0.903	0.66	0.171	0.138	0.138	0.854	0.867	0.599	0.166	0.13	0.138	0.808	0.874	0.656	0.201	0.157	0.135	0.846	0.852	0.581	0.183	0.145	0.14	0.875	0.731	0.702	0.199	0.12	0.144	0.857	0.857	0.61	0.146	0.133	0.135	0.871
11:40:00	0.087	0.087	0.087	0.093	0.09	0.09	0.089	0.087	0.089	0.086	0.086	0.085	0.816	0.909	0.657	0.168	0.138	0.14	0.862	0.871	0.581	0.167	0.13	0.137	0.817	0.876	0.661	0.198	0.155	0.135	0.838	0.853	0.594	0.185	0.145	0.142	0.863	0.741	0.701	0.196	0.118	0.142	0.858	0.855	0.613	0.145	0.139	0.135	0.863
11:50:00	0.087	0.087	0.087	0.093	0.09	0.09	0.089	0.087	0.089	0.086	0.086	0.085	0.809	0.914	0.659	0.169	0.138	0.14	0.852	0.871	0.591	0.167	0.131	0.137	0.814	0.872	0.663	0.197	0.158	0.135	0.844	0.843	0.603	0.186	0.146	0.142	0.861	0.741	0.698	0.194	0.119	0.142	0.856	0.849	0.609	0.146	0.134	0.135	0.858
12:00:00	0.087	0.087	0.087	0.093	0.091	0.091	0.089	0.087	0.089	0.086	0.086	0.085	0.81	0.912	0.654	0.169	0.138	0.141	0.858	0.875	0.591	0.169	0.13	0.137	0.814	0.873	0.66	0.2	0.154	0.136	0.845	0.847	0.606	0.188	0.146	0.142	0.852	0.733	0.698	0.199	0.119	0.141	0.851	0.849	0.607	0.147	0.134	0.135	0.848
12:10:00	0.087	0.087	0.087	0.093	0.091	0.09	0.089	0.087	0.089	0.086	0.086	0.085	0.808	0.914	0.653	0.171	0.14	0.14	0.853	0.862	0.593	0.17	0.131	0.138	0.804	0.866	0.657	0.203	0.155	0.136	0.845	0.839	0.604	0.188	0.147	0.141	0.837	0.736	0.688	0.199	0.123	0.141	0.848	0.848	0.606	0.147	0.133	0.135	0.839
12:20:00	0.087	0.087	0.087	0.093	0.091	0.091	0.089	0.087	0.089	0.086	0.086	0.085	0.8	0.916	0.652	0.17	0.139	0.141	0.859	0.876	0.605	0.172	0.131	0.138	0.815	0.851	0.653	0.2	0.157	0.139	0.839	0.848	0.61	0.189	0.147	0.142	0.844	0.734	0.682	0.203	0.12	0.142	0.844	0.853	0.605	0.147	0.139	0.135	0.816
12:30:00	0.087	0.087	0.087	0.093	0.091	0.091	0.089	0.087	0.089	0.086	0.086	0.085	0.801	0.911	0.653	0.175	0.139	0.141	0.859	0.863	0.601	0.173	0.131	0.137	0.831	0.857	0.651	0.204	0.155	0.138	0.849	0.856	0.607	0.189	0.148	0.141	0.845	0.742	0.676	0.205	0.12	0.142	0.843	0.855	0.609	0.148	0.133	0.135	0.82
12:40:00	0.087	0.087	0.087	0.093	0.091	0.091	0.089	0.087	0.089	0.086	0.086	0.085	0.791	0.913	0.648	0.173	0.14	0.141	0.855	0.863	0.601	0.183	0.131	0.137	0.835	0.857	0.65	0.206	0.155	0.137	0.843	0.848	0.602	0.191	0.149	0.142	0.847	0.735	0.674	0.204	0.12	0.141	0.839	0.856	0.606	0.149	0.135	0.135	0.814
12:50:00	0.087	0.087	0.087	0.093	0.09	0.091	0.089	0.087	0.089	0.086	0.086	0.085	0.795	0.904	0.644	0.174	0.139	0.141	0.847	0.863	0.597	0.178	0.132	0.137	0.86	0.851	0.645	0.209	0.156	0.137	0.851	0.833	0.604	0.192	0.149	0.141	0.837	0.752	0.675	0.203	0.119	0.143	0.838	0.853	0.61	0.149	0.134	0.135	0.803
13:00:00	0.087	0.087	0.087	0.093	0.09	0.091	0.089	0.087	0.089	0.086	0.086	0.085	0.791	0.91	0.641	0.174	0.14	0.141	0.846	0.865	0.596	0.176	0.133	0.138	0.85	0.85	0.644	0.213	0.155	0.136	0.835	0.828	0.604	0.192	0.149	0.142	0.824	0.75	0.673	0.201	0.12	0.143	0.833	0.85	0.61	0.148	0.134	0.135	0.792
13:10:00	0.087	0.087	0.087	0.092	0.091	0.091	0.089	0.087	0.089	0.086	0.086	0.085	0.782	0.908	0.642	0.175	0.139	0.141	0.836	0.862	0.594	0.178	0.132	0.138	0.862	0.85	0.643	0.213	0.157	0.136	0.841	0.823	0.6	0.194	0.15	0.142	0.822	0.758	0.672	0.206	0.12	0.141	0.833	0.853	0.602	0.15	0.135	0.135	0.794
13:20:00	0.087	0.087	0.087	0.092	0.09	0.091	0.089	0.087	0.089	0.086	0.086	0.085	0.783	0.904	0.632	0.176	0.14	0.142	0.837	0.86	0.591	0.178	0.131	0.138	0.846	0.845	0.64	0.21	0.155	0.136	0.833	0.83	0.591	0.194	0.15	0.142	0.812	0.761	0.67	0.209	0.12	0.14	0.829	0.849	0.592	0.149	0.135	0.135	0.788
13:30:00	0.087	0.087	0.087	0.092	0.09	0.091	0.089	0.087	0.089	0.086	0.086	0.085	0.773	0.902	0.632	0.176	0.14	0.142	0.821	0.857	0.586	0.181	0.132	0.138	0.832	0.84	0.651	0.212	0.155	0.137	0.838	0.819	0.586	0.195	0.15	0.142	0.791	0.763	0.666	0.21	0.122	0.141	0.823	0.844	0.61	0.15	0.131	0.135	0.782
13:40:00	0.087	0.087	0.087	0.093	0.091	0.091	0.089	0.087	0.089	0.086	0.086	0.085	0.776	0.89	0.629	0.177	0.141	0.142	0.821	0.858	0.584	0.18	0.132	0.139	0.829	0.842	0.65	0.218	0.156	0.137	0.826	0.817	0.583	0.197	0.15	0.143	0.799	0.761	0.665	0.208	0.12	0.142	0.826	0.839	0.589	0.149	0.135	0.135	0.776
13:50:00	0.087	0.087	0.087	0.093	0.09	0.091	0.089	0.087	0.089	0.086	0.086	0.085	0.755	0.901	0.626	0.179	0.142	0.141	0.802	0.859	0.587	0.181	0.133	0.138	0.823	0.834	0.646	0.221	0.156	0.136	0.829	0.814	0.58	0.201	0.151	0.149	0.789	0.77	0.668	0.209	0.123	0.141	0.826	0.846	0.58	0.151	0.131	0.135	0.77
14:00:00	0.087	0.087	0.087	0.093	0.091	0.091	0.089	0.087	0.089	0.086	0.086	0.085	0.755	0.901	0.626	0.18	0.141	0.142	0.803	0.853	0.579	0.183	0.133	0.139	0.842	0.835	0.644	0.227	0.158	0.136	0.821	0.808	0.574	0.199	0.15	0.148	0.773	0.768	0.662	0.21	0.12	0.141	0.833	0.843	0.576	0.151	0.133	0.135	0.755
14:10:00	0.087	0.087	0.087	0.093	0.09	0.091	0.089	0.087	0.089	0.086	0.086	0.085	0.764	0.9	0.622	0.181	0.142	0.142	0.807	0.848	0.577	0.185	0.133	0.139	0.856	0.828	0.642	0.228	0.158	0.137	0.812	0.812	0.57	0.201	0.15	0.146	0.782	0.764	0.665	0.212	0.122	0.142	0.832	0.841	0.571	0.153	0.132	0.135	0.754
14:20:00	0.087	0.087	0.087	0.093	0.09	0.091	0.089	0.087	0.089	0.086	0.086	0.085	0.776	0.909	0.622	0.18	0.142	0.142	0.788	0.854	0.574	0.187	0.132	0.138	0.852	0.831	0.639	0.23	0.158	0.137	0.826	0.803	0.566	0.211	0.15	0.146	0.758	0.76	0.662	0.215	0.121	0.142	0.833	0.839	0.574	0.167	0.132	0.135	0.756
14:30:00	0.087	0.087	0.087	0.093	0.09	0.091	0.089	0.087	0.089	0.086	0.086	0.085	0.781	0.897	0.619	0.183	0.143	0.142	0.798	0.846	0.575	0.19	0.132	0.138	0.885	0.829	0.638	0.232	0.166	0.138	0.831	0.807	0.561	0.204	0.15	0.145	0.765	0.754	0.658	0.216	0.121	0.142	0.824	0.846	0.563	0.154	0.131	0.135	0.747
14:40:00	0.087	0.087	0.087	0.092	0.09	0.091	0.089	0.087	0.089	0.086	0.086	0.085	0.795	0.903	0.619	0.186	0.142	0.142	0.797	0.853	0.567	0.193	0.134	0.139	0.884	0.827	0.634	0.234	0.162	0.138	0.825	0.808	0.555	0.212	0.15	0.143	0.758	0.756	0.659	0.215	0.123	0.141	0.821	0.846	0.558	0.156	0.132	0.135	0.74
14:50:00	0.087	0.087	0.087	0.093	0.09	0.091	0.089	0.087	0.089	0.086	0.086	0.085	0.79	0.899	0.616	0.187	0.142	0.142	0.802	0.851	0.559	0.196	0.133	0.137	0.869	0.834	0.635	0.236	0.161	0.139	0.829	0.812	0.551	0.209	0.149	0.142	0.76	0.752	0.659	0.217	0.121	0.142	0.824	0.843	0.553	0.16	0.133	0.135	0.742
15:00:00	0.087	0.087	0.087	0.093	0.09	0.091	0.089	0.087	0.089	0.086	0.086	0.085	0.8	0.899	0.615	0.186	0.142	0.142	0.796	0.849	0.565	0.2	0.134	0.137	0.891	0.829	0.635	0.238	0.159	0.138	0.832	0.803	0.546	0.211	0.149	0.143	0.728	0.751	0.659	0.218	0.121	0.14	0.799	0.844	0.571	0.161	0.133	0.135	0.738
15:10:00	0.087	0.087	0.087	0.093	0.09	0.091	0.089	0.087	0.089	0.086	0.086	0.085	0.797	0.898	0.617	0.192	0.144	0.141	0.786	0.849	0.548	0.206	0.133	0.138	0.891	0.825	0.633	0.243	0.159	0.137	0.823	0.808	0.544	0.215	0.149	0.143	0.736	0.753	0.658	0.219	0.121	0.141	0.81	0.84	0.549	0.157	0.132	0.134	0.739
15:20:00	0.087	0.087	0.087	0.092	0.09	0.091	0.089	0.087	0.089	0.086	0.086	0.085	0.803	0.899	0.616	0.191	0.143	0.142	0.804	0.841	0.545	0.209	0.133	0.137	0.899	0.818	0.635	0.248	0.158	0.138	0.824	0.81	0.537	0.217	0.149	0.145	0.742	0.747	0.659	0.229	0.121	0.14	0.806	0.845	0.545	0.16	0.137	0.135	0.715
15:30:00	0.087	0.087	0.087	0.093	0.09	0.091	0.089	0.087	0.089	0.086	0.086	0.085	0.794	0.896	0.615	0.191	0.142	0.141	0.806	0.844	0.54	0.213	0.134	0.137	0.904	0.813	0.635	0.246	0.157	0.137	0.819	0.811	0.535	0.223	0.148	0.145	0.725	0.744	0.659	0.227	0.122	0.141	0.815	0.836	0.542	0.16	0.132	0.135	0.738
15:40:00	0.087	0.087	0.087	0.093	0.09	0.091	0.089	0.087	0.089	0.086	0.086	0.085	0.816	0.889	0.613	0.195	0.143	0.141	0.803	0.851	0.536	0.22	0.134	0.136	0.893	0.821	0.632	0.256	0.157	0.138	0.821	0.812	0.55	0.225	0.147	0.144	0.727	0.743	0.658	0.232	0.122	0.14	0.824	0.84	0.544	0.165	0.134	0.135	0.743
15:50:00	0.087	0.087	0.087	0.093	0.09	0.091	0.089	0.087	0.089	0.086	0.086	0.085	0.818	0.887	0.615	0.199	0.143	0.141	0.807	0.846	0.534	0.224	0.133	0.137	0.886	0.823	0.634	0.256	0.156	0.138	0.829	0.81	0.547	0.23	0.146	0.145	0.735	0.742	0.66	0.244	0.122	0.139	0.833	0.838	0.541	0.165	0.132	0.136	0.734
16:00:00	0.087	0.087	0.087	0.093	0.09	0.091	0.089	0.087	0.089	0.086	0.086	0.085	0.819	0.88	0.614	0.201	0.143	0.14	0.8	0.843	0.534	0.229	0.135	0.137	0.881	0.816	0.629	0.259	0.156	0.137	0.817	0.806	0.543	0.239	0.146	0.146	0.741	0.745	0.658	0.248	0.123	0.14	0.833	0.838	0.543	0.167	0.133	0.133	0.742
16:10:00	0.087	0.087	0.087	0.092	0.09	0.091	0.089	0.087	0.089	0.086	0.086	0.085	0.833	0.881	0.612	0.206	0.143	0.14	0.804	0.834	0.523	0.233	0.134	0.137	0.877	0.812	0.627	0.257	0.157	0.137	0.817	0.801	0.54	0.244	0.145	0.145	0.761	0.743	0.657	0.252	0.122	0.14	0.851	0.839	0.541	0.169	0.135	0.137	0.745
16:20:00	0.087	0.088	0.087	0.093	0.09	0.091	0.089	0.087	0.089	0.086	0.086	0.085	0.814	0.888	0.612	0.21	0.144	0.139	0.812	0.835	0.52	0.235	0.134	0.136	0.87	0.81	0.627	0.263	0.157	0.137	0.82	0.795	0.536	0.249	0.144	0.145	0.765	0.737	0.657	0.25	0.122	0.147	0.857	0.841	0.537	0.171	0.135	0.136	0.755
16:30:00	0.087	0.087	0.087	0.093	0.09	0.091	0.089	0.087	0.089	0.086	0.086	0.085	0.82	0.882	0.613	0.214	0.143	0.14	0.804	0.824	0.52	0.239	0.134	0.136	0.865	0.806	0.626	0.266	0.157	0.136	0.82	0.795	0.533	0.253	0.144	0.144	0.764	0.742	0.656	0.255	0.122	0.147	0.873	0.842	0.531	0.175	0.135	0.136	0.748
16:40:00	0.087	0.087	0.087	0.093	0.09	0.091	0.089	0.087	0.089	0.086	0.086	0.085	0.836	0.886	0.61	0.218	0.143	0.139	0.811	0.836	0.521	0.245	0.136	0.137	0.862	0.808	0.628	0.269	0.157	0.137	0.815	0.784	0.529	0.256	0.143	0.147	0.743	0.73	0.657	0.257	0.123	0.145	0.871	0.837	0.529	0.177	0.136	0.136	0.774
16:50:00	0.087	0.087	0.087	0.092	0.09	0.091	0.089	0.087	0.089	0.086	0.086	0.085	0.827	0.875	0.609	0.224	0.144	0.14	0.804	0.831	0.522	0.25	0.136	0.136	0.858	0.804	0.627	0.275	0.156	0.137	0.811	0.787	0.526	0.259	0.143	0.143	0.758	0.737	0.657	0.259	0.122	0.146	0.871	0.843	0.526	0.179	0.137	0.135	0.767
17:00:00	0.087	0.087	0.087	0.093	0.09	0.091	0.089	0.087	0.089	0.086	0.086	0.085	0.822	0.874	0.608	0.227	0.144	0.139	0.801	0.837	0.526	0.253	0.137	0.137	0.856	0.812	0.626	0.277	0.159	0.137	0.828	0.782	0.524	0.263	0.143	0.143	0.79	0.748	0.656	0.262	0.122	0.146	0.877	0.846	0.522	0.181	0.137	0.136	0.771
17:10:01	0.087	0.087	0.087	0.092	0.09	0.091	0.089	0.087	0.089	0.086	0.086	0.085	0.824	0.856	0.612	0.229	0.144	0.139	0.79	0.834	0.513	0.259	0.136	0.137	0.855	0.812	0.627	0.279	0.159	0.136	0.84	0.775	0.522	0.269	0.142	0.144	0.774	0.743	0.657	0.27	0.123	0.147	0.881	0.843	0.526	0.181	0.137	0.134	0.768
17:20:00	0.087	0.087	0.087	0.092	0.09	0.091	0.089	0.087	0.089	0.086	0.086	0.085	0.847	0.867	0.608	0.228	0.145	0.139	0.787	0.832	0.529	0.263	0.137	0.136	0.854	0.813	0.627	0.283	0.159	0.137	0.848	0.775	0.518	0.273	0.142	0.143	0.778	0.745	0.656	0.275	0.123	0.146	0.883	0.849	0.535	0.182	0.137	0.133	0.797
17:30:00	0.087	0.087	0.087	0.094	0.09	0.091	0.089	0.087	0.089	0.086	0.086	0.085	0.831	0.862	0.608	0.234	0.145	0.139	0.782	0.83	0.526	0.269	0.137	0.136	0.852	0.809	0.626	0.29	0.16	0.136	0.841	0.771	0.516	0.277	0.148	0.143	0.755	0.752	0.656	0.277	0.124	0.145	0.889	0.849	0.54	0.184	0.138	0.132	0.783
17:40:00	0.087	0.088	0.087	0.093	0.09	0.091	0.089	0.087	0.089	0.086	0.086	0.085	0.849	0.857	0.606	0.238	0.146	0.139	0.791	0.835	0.519	0.274	0.138	0.136	0.855	0.81	0.627	0.296	0.16	0.136	0.847	0.78	0.514	0.282	0.142	0.143	0.771	0.751	0.658	0.283	0.123	0.145	0.889	0.851	0.537	0.186	0.138	0.128	0.803
17:50:00	0.087	0.088	0.087	0.094	0.09	0.091	0.089	0.087	0.089	0.086	0.086	0.085	0.819	0.853	0.614	0.242	0.146	0.139	0.777	0.833	0.516	0.279	0.138	0.136	0.853	0.81	0.629	0.3	0.159	0.136	0.844	0.774	0.512	0.286	0.142	0.142	0.78	0.75	0.656	0.287	0.123	0.145	0.89	0.846	0.519	0.188	0.139	0.134	0.771
18:00:00	0.087	0.088	0.087	0.094	0.091	0.091	0.09	0.087	0.089	0.086	0.086	0.086	0.841	0.854	0.613	0.249	0.146	0.139	0.789	0.83	0.517	0.284	0.138	0.136	0.857	0.809	0.633	0.308	0.16	0.136	0.842	0.775	0.51	0.289	0.142	0.142	0.769	0.754	0.658	0.292	0.124	0.144	0.893	0.841	0.515	0.192	0.139	0.136	0.781
18:10:01	0.087	0.088	0.087	0.092	0.091	0.091	0.089	0.087	0.089	0.086	0.086	0.086	0.845	0.847	0.614	0.255	0.147	0.139	0.785	0.824	0.512	0.286	0.138	0.136	0.855	0.809	0.631	0.311	0.159	0.135	0.843	0.772	0.507	0.294	0.142	0.141	0.792	0.752	0.663	0.298	0.125	0.148	0.894	0.842	0.513	0.194	0.14	0.136	0.792
18:19:59	0.087	0.088	0.087	0.093	0.09	0.091	0.089	0.087	0.089	0.086	0.086	0.086	0.843	0.845	0.615	0.262	0.147	0.139	0.799	0.823	0.509	0.291	0.139	0.136	0.855	0.803	0.63	0.314	0.159	0.135	0.847	0.771	0.506	0.299	0.142	0.141	0.778	0.755	0.661	0.301	0.124	0.149	0.895	0.839	0.522	0.196	0.139	0.135	0.793
18:29:59	0.087	0.089	0.087	0.094	0.091	0.091	0.089	0.088	0.089	0.086	0.086	0.086	0.848	0.838	0.633	0.269	0.148	0.139	0.787	0.832	0.511	0.295	0.139	0.137	0.857	0.801	0.631	0.322	0.159	0.135	0.846	0.772	0.507	0.302	0.142	0.141	0.776	0.753	0.663	0.309	0.125	0.149	0.896	0.843	0.512	0.2	0.134	0.134	0.79
18:39:59	0.087	0.089	0.088	0.093	0.091	0.091	0.09	0.088	0.09	0.086	0.086	0.086	0.844	0.835	0.636	0.274	0.148	0.138	0.78	0.834	0.505	0.3	0.14	0.136	0.858	0.8	0.632	0.326	0.159	0.138	0.842	0.771	0.505	0.308	0.142	0.141	0.769	0.752	0.663	0.317	0.125	0.149	0.898	0.836	0.507	0.201	0.134	0.133	0.781
18:49:59	0.087	0.089	0.087	0.094	0.091	0.091	0.09	0.088	0.09	0.087	0.086	0.086	0.825	0.829	0.644	0.281	0.148	0.139	0.774	0.832	0.506	0.32	0.139	0.136	0.858	0.8	0.632	0.329	0.16	0.137	0.84	0.77	0.5	0.315	0.143	0.142	0.773	0.747	0.663	0.324	0.124	0.149	0.896	0.844	0.512	0.203	0.136	0.135	0.791
18:59:59	0.087	0.089	0.087	0.093	0.091	0.091	0.09	0.088	0.09	0.086	0.086	0.086	0.839	0.828	0.638	0.287	0.148	0.138	0.772	0.831	0.505	0.325	0.139	0.136	0.859	0.803	0.631	0.331	0.16	0.136	0.851	0.77	0.501	0.318	0.143	0.142	0.767	0.743	0.663	0.33	0.126	0.149	0.896	0.841	0.506	0.207	0.137	0.135	0.803
19:09:59	0.087	0.089	0.087	0.093	0.091	0.091	0.09	0.088	0.09	0.086	0.086	0.086	0.848	0.821	0.638	0.3	0.149	0.138	0.778	0.832	0.502	0.336	0.139	0.136	0.859	0.801	0.631	0.343	0.161	0.137	0.843	0.771	0.498	0.331	0.144	0.141	0.775	0.747	0.664	0.334	0.125	0.149	0.896	0.837	0.506	0.211	0.137	0.135	0.8
19:19:59	0.087	0.089	0.087	0.094	0.092	0.091	0.09	0.088	0.09	0.087	0.086	0.086	0.854	0.821	0.636	0.309	0.149	0.139	0.794	0.835	0.496	0.367	0.139	0.136	0.861	0.804	0.634	0.344	0.162	0.138	0.843	0.776	0.495	0.333	0.145	0.142	0.762	0.749	0.664	0.339	0.125	0.15	0.897	0.841	0.515	0.214	0.14	0.135	0.811
19:29:59	0.088	0.09	0.088	0.093	0.092	0.091	0.09	0.088	0.09	0.087	0.086	0.087	0.851	0.815	0.639	0.312	0.15	0.139	0.774	0.833	0.497	0.346	0.14	0.137	0.862	0.803	0.632	0.348	0.163	0.139	0.839	0.775	0.493	0.332	0.145	0.141	0.765	0.75	0.665	0.344	0.126	0.149	0.894	0.841	0.516	0.219	0.137	0.134	0.811
19:39:59	0.088	0.09	0.087	0.093	0.092	0.091	0.09	0.088	0.09	0.087	0.086	0.087	0.859	0.816	0.636	0.343	0.151	0.138	0.79	0.835	0.493	0.351	0.14	0.137	0.866	0.807	0.634	0.352	0.163	0.139	0.832	0.775	0.494	0.352	0.146	0.141	0.767	0.75	0.668	0.35	0.125	0.149	0.894	0.847	0.512	0.254	0.138	0.133	0.789
19:49:59	0.088	0.09	0.088	0.093	0.092	0.091	0.09	0.088	0.09	0.087	0.086	0.087	0.829	0.817	0.634	0.358	0.151	0.138	0.776	0.835	0.49	0.356	0.139	0.138	0.863	0.806	0.634	0.355	0.163	0.144	0.835	0.779	0.494	0.38	0.147	0.141	0.768	0.748	0.667	0.359	0.126	0.149	0.892	0.842	0.512	0.261	0.137	0.136	0.801
19:59:59	0.088	0.09	0.087	0.093	0.092	0.091	0.09	0.088	0.09	0.087	0.086	0.087	0.835	0.812	0.634	0.367	0.152	0.137	0.781	0.834	0.492	0.356	0.139	0.138	0.864	0.805	0.636	0.36	0.164	0.146	0.827	0.78	0.49	0.354	0.146	0.141	0.761	0.747	0.665	0.362	0.127	0.15	0.892	0.839	0.512	0.264	0.137	0.137	0.756
20:09:59	0.088	0.09	0.088	0.093	0.092	0.091	0.09	0.088	0.09	0.087	0.086	0.087	0.828	0.816	0.633	0.368	0.152	0.137	0.778	0.83	0.486	0.368	0.138	0.137	0.864	0.804	0.636	0.367	0.163	0.145	0.832	0.782	0.488	0.354	0.147	0.14	0.759	0.74	0.668	0.37	0.126	0.149	0.893	0.836	0.507	0.271	0.138	0.136	0.782
20:19:59	0.088	0.09	0.087	0.093	0.092	0.091	0.09	0.088	0.09	0.087	0.086	0.087	0.843	0.813	0.635	0.377	0.153	0.137	0.779	0.835	0.494	0.367	0.138	0.138	0.866	0.805	0.637	0.374	0.164	0.144	0.829	0.781	0.487	0.392	0.149	0.141	0.759	0.747	0.667	0.375	0.126	0.149	0.898	0.831	0.504	0.277	0.138	0.136	0.791
20:29:59	0.088	0.09	0.088	0.093	0.092	0.091	0.09	0.088	0.09	0.087	0.086	0.087	0.837	0.81	0.636	0.387	0.154	0.137	0.763	0.835	0.487	0.382	0.139	0.137	0.865	0.805	0.637	0.379	0.164	0.145	0.835	0.781	0.485	0.369	0.149	0.14	0.76	0.752	0.667	0.382	0.127	0.147	0.896	0.833	0.518	0.285	0.139	0.135	0.746
20:39:59	0.088	0.09	0.087	0.093	0.092	0.091	0.09	0.088	0.09	0.087	0.086	0.087	0.836	0.803	0.633	0.394	0.154	0.137	0.762	0.833	0.488	0.386	0.138	0.137	0.865	0.805	0.636	0.382	0.165	0.146	0.833	0.782	0.485	0.375	0.15	0.14	0.752	0.757	0.667	0.403	0.126	0.148	0.895	0.833	0.507	0.297	0.139	0.134	0.841
20:49:59	0.088	0.09	0.087	0.093	0.092	0.091	0.09	0.088	0.09	0.087	0.086	0.087	0.82	0.81	0.634	0.399	0.155	0.136	0.765	0.836	0.48	0.415	0.139	0.137	0.866	0.806	0.64	0.383	0.164	0.147	0.829	0.779	0.482	0.378	0.153	0.14	0.758	0.745	0.671	0.395	0.126	0.146	0.9	0.834	0.505	0.306	0.137	0.136	0.813
20:59:59	0.088	0.09	0.087	0.093	0.092	0.091	0.09	0.088	0.09	0.087	0.086	0.087	0.813	0.811	0.633	0.408	0.156	0.137	0.773	0.835	0.476	0.424	0.138	0.138	0.867	0.805	0.641	0.385	0.165	0.147	0.829	0.778	0.481	0.388	0.154	0.14	0.76	0.748	0.668	0.406	0.126	0.147	0.898	0.832	0.502	0.317	0.138	0.133	0.803
21:09:59	0.088	0.09	0.087	0.093	0.092	0.091	0.09	0.088	0.09	0.087	0.086	0.087	0.816	0.811	0.632	0.408	0.157	0.136	0.789	0.835	0.476	0.425	0.138	0.137	0.868	0.805	0.639	0.389	0.166	0.147	0.8	0.783	0.48	0.413	0.156	0.14	0.765	0.754	0.671	0.434	0.127	0.147	0.899	0.834	0.498	0.322	0.14	0.136	0.825
21:19:59	0.088	0.09	0.087	0.093	0.092	0.091	0.09	0.088	0.09	0.087	0.086	0.087	0.789	0.811	0.631	0.415	0.158	0.136	0.779	0.837	0.477	0.437	0.139	0.138	0.868	0.807	0.64	0.392	0.168	0.147	0.827	0.781	0.479	0.397	0.157	0.139	0.766	0.756	0.67	0.444	0.128	0.147	0.901	0.832	0.496	0.332	0.14	0.137	0.835
21:29:59	0.088	0.09	0.087	0.093	0.092	0.091	0.09	0.088	0.09	0.087	0.086	0.087	0.78	0.812	0.632	0.427	0.159	0.136	0.778	0.837	0.473	0.446	0.139	0.138	0.869	0.807	0.641	0.394	0.168	0.147	0.815	0.78	0.478	0.412	0.159	0.14	0.76	0.755	0.671	0.441	0.126	0.147	0.903	0.828	0.507	0.344	0.143	0.137	0.806
21:39:59	0.088	0.09	0.088	0.093	0.092	0.091	0.09	0.088	0.09	0.087	0.086	0.087	0.788	0.806	0.633	0.413	0.16	0.136	0.774	0.837	0.469	0.455	0.138	0.137	0.869	0.81	0.639	0.398	0.169	0.146	0.871	0.779	0.477	0.433	0.161	0.139	0.756	0.753	0.673	0.455	0.126	0.147	0.901	0.829	0.494	0.365	0.144	0.137	0.812
21:49:59	0.088	0.09	0.088	0.093	0.092	0.091	0.09	0.088	0.09	0.087	0.086	0.087	0.781	0.815	0.633	0.437	0.161	0.135	0.776	0.837	0.472	0.466	0.139	0.137	0.868	0.81	0.639	0.4	0.17	0.146	0.861	0.785	0.476	0.439	0.164	0.139	0.767	0.754	0.673	0.449	0.126	0.146	0.902	0.827	0.492	0.371	0.143	0.137	0.813
21:59:59	0.088	0.09	0.087	0.093	0.092	0.091	0.09	0.088	0.09	0.087	0.087	0.087	0.824	0.811	0.632	0.444	0.163	0.135	0.79	0.837	0.477	0.461	0.138	0.138	0.869	0.81	0.64	0.403	0.172	0.147	0.828	0.783	0.474	0.437	0.165	0.141	0.769	0.751	0.677	0.465	0.127	0.146	0.903	0.827	0.494	0.393	0.147	0.137	0.835
22:09:59	0.088	0.09	0.087	0.093	0.092	0.091	0.09	0.088	0.09	0.087	0.086	0.087	0.805	0.814	0.631	0.472	0.165	0.135	0.831	0.837	0.476	0.465	0.139	0.138	0.87	0.809	0.639	0.406	0.172	0.147	0.857	0.781	0.473	0.448	0.168	0.139	0.771	0.751	0.677	0.47	0.127	0.147	0.907	0.819	0.503	0.395	0.152	0.137	0.821
22:19:59	0.088	0.09	0.087	0.093	0.092	0.091	0.09	0.088	0.09	0.087	0.086	0.087	0.775	0.813	0.632	0.455	0.167	0.135	0.83	0.837	0.477	0.473	0.139	0.139	0.87	0.808	0.639	0.407	0.173	0.146	0.867	0.785	0.471	0.442	0.171	0.138	0.773	0.751	0.678	0.481	0.127	0.147	0.904	0.828	0.495	0.403	0.148	0.137	0.83
22:29:59	0.088	0.09	0.087	0.093	0.092	0.091	0.09	0.088	0.09	0.087	0.086	0.087	0.868	0.815	0.63	0.481	0.17	0.135	0.815	0.837	0.477	0.473	0.143	0.149	0.871	0.811	0.638	0.409	0.174	0.147	0.855	0.787	0.47	0.464	0.173	0.138	0.778	0.748	0.68	0.49	0.129	0.147	0.908	0.827	0.502	0.429	0.148	0.138	0.814
22:39:59	0.088	0.09	0.087	0.093	0.092	0.091	0.09	0.088	0.09	0.087	0.086	0.087	0.795	0.815	0.631	0.458	0.17	0.134	0.815	0.837	0.473	0.482	0.143	0.143	0.871	0.81	0.636	0.412	0.177	0.147	0.859	0.785	0.468	0.451	0.176	0.139	0.763	0.75	0.679	0.489	0.128	0.148	0.907	0.822	0.499	0.443	0.147	0.136	0.817
22:49:59	0.088	0.09	0.087	0.093	0.092	0.091	0.09	0.088	0.09	0.087	0.087	0.087	0.816	0.816	0.632	0.471	0.172	0.135	0.819	0.842	0.472	0.496	0.144	0.138	0.871	0.809	0.639	0.413	0.178	0.146	0.843	0.786	0.468	0.475	0.179	0.138	0.804	0.752	0.68	0.497	0.128	0.148	0.907	0.824	0.49	0.455	0.15	0.138	0.827
22:59:59	0.088	0.09	0.087	0.093	0.092	0.091	0.09	0.088	0.09	0.087	0.087	0.087	0.831	0.817	0.63	0.47	0.175	0.135	0.811	0.84	0.482	0.53	0.144	0.133	0.871	0.809	0.636	0.415	0.178	0.145	0.859	0.787	0.467	0.474	0.182	0.138	0.785	0.757	0.68	0.512	0.128	0.149	0.907	0.823	0.483	0.447	0.154	0.139	0.825
23:09:59	0.088	0.09	0.087	0.093	0.094	0.092	0.09	0.088	0.09	0.087	0.087	0.087	0.83	0.815	0.63	0.479	0.181	0.135	0.79	0.84	0.479	0.493	0.144	0.13	0.87	0.808	0.636	0.416	0.18	0.145	0.854	0.788	0.466	0.459	0.186	0.138	0.776	0.754	0.68	0.517	0.128	0.141	0.907	0.824	0.501	0.447	0.156	0.137	0.829
23:19:59	0.088	0.09	0.087	0.093	0.092	0.091	0.09	0.088	0.09	0.087	0.087	0.087	0.831	0.819	0.627	0.49	0.184	0.135	0.778	0.842	0.48	0.501	0.144	0.134	0.871	0.806	0.636	0.416	0.182	0.145	0.846	0.789	0.464	0.514	0.19	0.138	0.813	0.755	0.681	0.51	0.127	0.138	0.907	0.818	0.496	0.446	0.159	0.139	0.837
23:29:59	0.088	0.09	0.087	0.093	0.092	0.091	0.09	0.088	0.09	0.087	0.087	0.087	0.837	0.817	0.628	0.483	0.186	0.135	0.797	0.844	0.472	0.497	0.144	0.135	0.871	0.807	0.635	0.421	0.183	0.145	0.852	0.787	0.462	0.473	0.194	0.138	0.77	0.753	0.682	0.517	0.127	0.123	0.909	0.819	0.495	0.478	0.16	0.138	0.833
23:39:59	0.088	0.09	0.087	0.093	0.093	0.092	0.09	0.088	0.09	0.087	0.087	0.087	0.845	0.817	0.625	0.505	0.188	0.134	0.784	0.844	0.476	0.5	0.144	0.133	0.871	0.809	0.637	0.421	0.186	0.145	0.854	0.789	0.462	0.468	0.196	0.138	0.781	0.749	0.682	0.518	0.13	0.124	0.909	0.814	0.491	0.47	0.151	0.137	0.836
23:49:59	0.088	0.09	0.087	0.093	0.093	0.092	0.09	0.088	0.09	0.087	0.087	0.087	0.836	0.818	0.625	0.512	0.192	0.134	0.793	0.843	0.47	0.501	0.144	0.132	0.871	0.808	0.636	0.423	0.187	0.145	0.849	0.79	0.462	0.483	0.199	0.138	0.731	0.747	0.684	0.521	0.127	0.124	0.908	0.814	0.48	0.471	0.152	0.14	0.836
23:59:59	0.088	0.09	0.087	0.093	0.093	0.092	0.09	0.088	0.09	0.087	0.087	0.087	0.842	0.819	0.624	0.509	0.195	0.133	0.792	0.846	0.468	0.506	0.145	0.129	0.871	0.81	0.638	0.422	0.19	0.145	0.847	0.79	0.46	0.49	0.2	0.137	0.822	0.744	0.684	0.522	0.127	0.123	0.907	0.811	0.484	0.467	0.156	0.138	0.843
1 day, 0:09:59	0.088	0.09	0.087	0.093	0.093	0.092	0.09	0.088	0.09	0.087	0.087	0.087	0.854	0.816	0.623	0.515	0.199	0.133	0.798	0.845	0.464	0.506	0.146	0.133	0.872	0.809	0.637	0.424	0.191	0.145	0.849	0.791	0.459	0.53	0.201	0.138	0.859	0.743	0.685	0.529	0.127	0.124	0.91	0.811	0.483	0.475	0.158	0.137	0.841
1 day, 0:19:59	0.088	0.09	0.087	0.093	0.093	0.092	0.09	0.088	0.09	0.087	0.087	0.087	0.868	0.818	0.622	0.528	0.203	0.134	0.863	0.844	0.471	0.518	0.146	0.134	0.872	0.811	0.638	0.424	0.193	0.149	0.85	0.791	0.46	0.491	0.203	0.137	0.857	0.741	0.688	0.534	0.127	0.123	0.909	0.809	0.48	0.482	0.161	0.139	0.844
1 day, 0:29:59	0.088	0.09	0.087	0.093	0.093	0.092	0.09	0.088	0.09	0.087	0.087	0.087	0.871	0.819	0.62	0.538	0.207	0.134	0.825	0.847	0.472	0.523	0.147	0.135	0.872	0.809	0.637	0.425	0.196	0.147	0.846	0.79	0.457	0.477	0.204	0.137	0.865	0.742	0.685	0.535	0.127	0.126	0.909	0.809	0.48	0.483	0.164	0.137	0.847
1 day, 0:39:59	0.088	0.09	0.087	0.093	0.093	0.092	0.09	0.088	0.09	0.087	0.087	0.088	0.869	0.822	0.618	0.539	0.211	0.133	0.84	0.847	0.46	0.523	0.147	0.134	0.872	0.809	0.639	0.425	0.197	0.144	0.847	0.791	0.457	0.476	0.206	0.137	0.846	0.738	0.686	0.547	0.128	0.123	0.907	0.809	0.485	0.555	0.168	0.139	0.848
1 day, 0:49:59	0.088	0.09	0.087	0.093	0.093	0.092	0.09	0.088	0.09	0.087	0.087	0.088	0.869	0.82	0.617	0.533	0.215	0.133	0.891	0.845	0.459	0.527	0.149	0.133	0.872	0.81	0.638	0.424	0.201	0.145	0.847	0.792	0.455	0.482	0.207	0.137	0.843	0.741	0.686	0.556	0.127	0.124	0.904	0.808	0.479	0.498	0.17	0.138	0.85
1 day, 0:59:59	0.088	0.09	0.088	0.093	0.093	0.092	0.09	0.088	0.09	0.087	0.087	0.088	0.866	0.819	0.618	0.542	0.215	0.133	0.892	0.846	0.458	0.54	0.148	0.132	0.871	0.812	0.639	0.429	0.202	0.144	0.847	0.792	0.453	0.499	0.206	0.136	0.858	0.736	0.687	0.55	0.127	0.124	0.903	0.811	0.474	0.503	0.173	0.139	0.853
1 day, 1:09:59	0.088	0.09	0.088	0.093	0.093	0.092	0.09	0.088	0.09	0.087	0.087	0.088	0.865	0.822	0.618	0.548	0.223	0.133	0.852	0.847	0.464	0.539	0.148	0.132	0.872	0.81	0.638	0.429	0.203	0.145	0.847	0.793	0.453	0.486	0.207	0.136	0.867	0.736	0.687	0.545	0.128	0.126	0.904	0.809	0.481	0.504	0.176	0.139	0.854
1 day, 1:19:59	0.088	0.09	0.087	0.093	0.093	0.092	0.09	0.088	0.09	0.087	0.087	0.088	0.865	0.822	0.615	0.547	0.22	0.132	0.856	0.845	0.455	0.528	0.148	0.132	0.871	0.807	0.633	0.428	0.205	0.144	0.845	0.794	0.452	0.484	0.207	0.136	0.861	0.734	0.688	0.55	0.127	0.128	0.902	0.811	0.481	0.572	0.174	0.138	0.85
1 day, 1:29:59	0.088	0.09	0.087	0.093	0.093	0.092	0.09	0.088	0.09	0.087	0.087	0.088	0.863	0.822	0.615	0.551	0.22	0.133	0.874	0.846	0.461	0.539	0.149	0.13	0.871	0.809	0.634	0.427	0.207	0.145	0.844	0.793	0.45	0.54	0.207	0.136	0.864	0.733	0.688	0.56	0.128	0.123	0.901	0.812	0.476	0.575	0.179	0.14	0.852
1 day, 1:39:59	0.088	0.091	0.087	0.093	0.093	0.092	0.09	0.088	0.09	0.087	0.087	0.088	0.86	0.821	0.615	0.558	0.233	0.133	0.876	0.846	0.455	0.53	0.15	0.132	0.869	0.809	0.631	0.428	0.209	0.144	0.843	0.793	0.45	0.472	0.208	0.136	0.862	0.736	0.687	0.557	0.128	0.123	0.902	0.809	0.482	0.539	0.18	0.137	0.855
1 day, 1:49:59	0.088	0.091	0.087	0.093	0.093	0.092	0.09	0.089	0.09	0.087	0.087	0.088	0.858	0.822	0.614	0.557	0.227	0.132	0.879	0.845	0.455	0.53	0.15	0.13	0.869	0.808	0.632	0.427	0.212	0.145	0.841	0.793	0.448	0.479	0.206	0.135	0.866	0.736	0.686	0.555	0.128	0.123	0.899	0.812	0.477	0.582	0.182	0.139	0.851
1 day, 1:59:59	0.088	0.09	0.087	0.093	0.093	0.092	0.09	0.089	0.09	0.087	0.087	0.088	0.858	0.821	0.614	0.553	0.228	0.132	0.852	0.844	0.452	0.537	0.149	0.133	0.868	0.809	0.632	0.427	0.214	0.144	0.841	0.794	0.447	0.477	0.206	0.136	0.864	0.734	0.686	0.551	0.128	0.123	0.9	0.808	0.483	0.538	0.186	0.138	0.852
1 day, 2:09:59	0.088	0.091	0.088	0.093	0.093	0.092	0.09	0.089	0.09	0.087	0.087	0.088	0.857	0.82	0.612	0.558	0.229	0.132	0.872	0.845	0.454	0.535	0.15	0.13	0.869	0.809	0.633	0.427	0.216	0.146	0.84	0.796	0.446	0.479	0.206	0.136	0.864	0.737	0.687	0.56	0.13	0.129	0.902	0.811	0.481	0.542	0.183	0.14	0.852
1 day, 2:19:59	0.088	0.091	0.087	0.093	0.093	0.092	0.09	0.089	0.09	0.087	0.087	0.088	0.854	0.821	0.611	0.562	0.228	0.133	0.867	0.846	0.446	0.535	0.15	0.132	0.869	0.808	0.633	0.426	0.218	0.144	0.84	0.795	0.445	0.479	0.205	0.136	0.865	0.738	0.687	0.568	0.127	0.123	0.897	0.813	0.49	0.548	0.185	0.14	0.852
1 day, 2:29:59	0.088	0.091	0.087	0.093	0.093	0.092	0.09	0.089	0.09	0.087	0.087	0.088	0.853	0.82	0.609	0.556	0.227	0.133	0.867	0.845	0.447	0.535	0.151	0.133	0.868	0.809	0.633	0.425	0.222	0.144	0.838	0.795	0.444	0.466	0.206	0.136	0.842	0.736	0.686	0.561	0.129	0.123	0.897	0.817	0.475	0.592	0.187	0.138	0.853
1 day, 2:39:59	0.088	0.091	0.087	0.093	0.093	0.092	0.09	0.089	0.09	0.087	0.087	0.088	0.859	0.819	0.607	0.555	0.226	0.133	0.86	0.844	0.444	0.534	0.152	0.133	0.868	0.809	0.632	0.423	0.22	0.143	0.837	0.795	0.442	0.469	0.205	0.136	0.846	0.735	0.686	0.564	0.128	0.126	0.896	0.815	0.479	0.555	0.196	0.14	0.851
1 day, 2:49:59	0.088	0.091	0.087	0.093	0.093	0.092	0.09	0.089	0.09	0.087	0.087	0.088	0.857	0.821	0.608	0.558	0.226	0.132	0.87	0.847	0.446	0.537	0.153	0.134	0.868	0.811	0.632	0.424	0.223	0.143	0.837	0.797	0.443	0.505	0.206	0.136	0.843	0.738	0.691	0.565	0.129	0.127	0.896	0.819	0.49	0.566	0.188	0.137	0.853
1 day, 2:59:59	0.088	0.091	0.087	0.093	0.093	0.092	0.09	0.089	0.09	0.087	0.087	0.088	0.853	0.819	0.606	0.556	0.226	0.133	0.866	0.845	0.442	0.538	0.152	0.129	0.866	0.81	0.629	0.424	0.223	0.142	0.836	0.797	0.44	0.461	0.206	0.136	0.839	0.736	0.69	0.564	0.128	0.128	0.894	0.82	0.479	0.586	0.187	0.139	0.853
1 day, 3:09:59	0.088	0.091	0.088	0.093	0.093	0.092	0.09	0.089	0.09	0.087	0.087	0.088	0.855	0.821	0.604	0.552	0.225	0.132	0.858	0.844	0.441	0.538	0.153	0.13	0.866	0.809	0.63	0.423	0.225	0.142	0.833	0.796	0.439	0.458	0.205	0.135	0.835	0.736	0.689	0.558	0.128	0.135	0.892	0.816	0.481	0.574	0.187	0.138	0.852
1 day, 3:19:59	0.088	0.091	0.087	0.093	0.093	0.092	0.09	0.089	0.09	0.087	0.087	0.088	0.856	0.821	0.603	0.552	0.226	0.132	0.866	0.844	0.441	0.537	0.153	0.129	0.865	0.809	0.63	0.423	0.227	0.142	0.833	0.796	0.438	0.457	0.205	0.136	0.834	0.736	0.691	0.562	0.129	0.123	0.89	0.817	0.48	0.582	0.187	0.138	0.852
1 day, 3:29:59	0.088	0.091	0.087	0.093	0.093	0.092	0.09	0.089	0.09	0.087	0.087	0.088	0.85	0.819	0.602	0.553	0.226	0.132	0.865	0.843	0.441	0.536	0.153	0.133	0.864	0.807	0.627	0.422	0.224	0.142	0.831	0.796	0.438	0.459	0.205	0.136	0.834	0.735	0.689	0.568	0.127	0.122	0.895	0.823	0.495	0.586	0.188	0.14	0.852
1 day, 3:39:59	0.088	0.091	0.087	0.093	0.093	0.092	0.09	0.089	0.09	0.087	0.087	0.088	0.848	0.819	0.6	0.551	0.224	0.132	0.861	0.841	0.44	0.535	0.153	0.139	0.863	0.806	0.628	0.42	0.225	0.142	0.829	0.796	0.435	0.459	0.205	0.136	0.837	0.734	0.688	0.561	0.128	0.125	0.887	0.821	0.496	0.582	0.188	0.137	0.851
1 day, 3:49:59	0.088	0.091	0.088	0.093	0.093	0.092	0.09	0.089	0.09	0.087	0.087	0.088	0.851	0.818	0.599	0.547	0.225	0.132	0.855	0.842	0.438	0.537	0.152	0.129	0.862	0.807	0.626	0.421	0.227	0.142	0.828	0.793	0.433	0.451	0.205	0.136	0.833	0.735	0.687	0.563	0.127	0.122	0.888	0.821	0.497	0.574	0.189	0.139	0.85
1 day, 3:59:59	0.088	0.091	0.087	0.093	0.093	0.092	0.09	0.088	0.09	0.087	0.087	0.088	0.852	0.818	0.598	0.546	0.226	0.131	0.854	0.841	0.437	0.536	0.154	0.133	0.861	0.807	0.621	0.42	0.227	0.142	0.827	0.794	0.433	0.45	0.205	0.137	0.834	0.733	0.687	0.562	0.128	0.122	0.886	0.821	0.497	0.579	0.191	0.139	0.849
1 day, 4:09:59	0.088	0.091	0.087	0.093	0.093	0.092	0.09	0.089	0.09	0.087	0.087	0.088	0.852	0.821	0.596	0.543	0.225	0.131	0.854	0.841	0.438	0.537	0.153	0.134	0.862	0.805	0.62	0.419	0.226	0.142	0.825	0.794	0.433	0.45	0.205	0.137	0.835	0.733	0.686	0.567	0.127	0.122	0.885	0.825	0.494	0.622	0.194	0.135	0.85
1 day, 4:19:59	0.088	0.091	0.088	0.093	0.093	0.092	0.09	0.089	0.09	0.087	0.087	0.088	0.851	0.822	0.596	0.543	0.226	0.131	0.851	0.842	0.436	0.536	0.153	0.13	0.861	0.808	0.62	0.418	0.227	0.142	0.825	0.794	0.432	0.447	0.205	0.138	0.836	0.734	0.688	0.58	0.127	0.121	0.884	0.824	0.493	0.648	0.194	0.139	0.849
1 day, 4:29:59	0.088	0.091	0.087	0.093	0.093	0.092	0.09	0.088	0.09	0.087	0.087	0.088	0.846	0.821	0.592	0.542	0.225	0.131	0.848	0.84	0.441	0.538	0.153	0.133	0.86	0.808	0.617	0.416	0.23	0.141	0.823	0.795	0.43	0.458	0.204	0.137	0.834	0.735	0.685	0.573	0.126	0.122	0.881	0.828	0.501	0.649	0.195	0.137	0.849
1 day, 4:39:59	0.088	0.091	0.088	0.093	0.094	0.092	0.09	0.089	0.09	0.087	0.087	0.088	0.845	0.82	0.59	0.539	0.224	0.131	0.847	0.84	0.439	0.539	0.153	0.133	0.859	0.808	0.615	0.414	0.229	0.141	0.822	0.794	0.429	0.447	0.204	0.137	0.832	0.737	0.685	0.587	0.127	0.122	0.912	0.827	0.491	0.595	0.194	0.136	0.848
1 day, 4:49:59	0.088	0.091	0.088	0.094	0.093	0.092	0.09	0.089	0.09	0.087	0.087	0.088	0.847	0.821	0.589	0.536	0.225	0.131	0.847	0.839	0.444	0.539	0.153	0.13	0.858	0.807	0.613	0.414	0.23	0.142	0.821	0.793	0.428	0.441	0.205	0.137	0.834	0.734	0.69	0.594	0.127	0.123	0.882	0.826	0.503	0.599	0.194	0.138	0.847
1 day, 4:59:59	0.088	0.091	0.087	0.093	0.093	0.092	0.09	0.089	0.09	0.087	0.087	0.088	0.844	0.819	0.587	0.534	0.225	0.131	0.841	0.838	0.44	0.54	0.153	0.134	0.858	0.805	0.611	0.413	0.23	0.142	0.82	0.793	0.426	0.464	0.204	0.137	0.832	0.734	0.685	0.575	0.128	0.122	0.884	0.83	0.489	0.606	0.194	0.137	0.847
1 day, 5:09:59	0.088	0.091	0.088	0.094	0.093	0.092	0.09	0.089	0.09	0.087	0.087	0.088	0.847	0.82	0.586	0.533	0.224	0.13	0.842	0.838	0.444	0.541	0.153	0.133	0.857	0.806	0.613	0.411	0.231	0.141	0.819	0.792	0.426	0.437	0.204	0.138	0.83	0.734	0.685	0.576	0.128	0.122	0.88	0.827	0.507	0.607	0.193	0.135	0.846
1 day, 5:19:59	0.088	0.091	0.087	0.095	0.093	0.092	0.09	0.088	0.09	0.087	0.087	0.088	0.84	0.82	0.584	0.531	0.224	0.13	0.845	0.836	0.443	0.545	0.154	0.13	0.855	0.805	0.611	0.408	0.231	0.141	0.816	0.794	0.424	0.435	0.203	0.137	0.83	0.733	0.683	0.583	0.128	0.122	0.906	0.829	0.513	0.598	0.192	0.138	0.845
1 day, 5:29:59	0.088	0.091	0.088	0.094	0.093	0.092	0.09	0.089	0.09	0.087	0.087	0.088	0.841	0.819	0.582	0.53	0.224	0.13	0.844	0.835	0.435	0.542	0.153	0.134	0.854	0.804	0.61	0.409	0.231	0.141	0.817	0.793	0.424	0.433	0.203	0.138	0.829	0.734	0.683	0.584	0.128	0.123	0.881	0.828	0.501	0.607	0.194	0.137	0.845
1 day, 5:39:59	0.088	0.091	0.088	0.095	0.093	0.092	0.09	0.089	0.09	0.087	0.087	0.088	0.84	0.819	0.581	0.529	0.225	0.13	0.841	0.835	0.437	0.546	0.153	0.133	0.854	0.805	0.606	0.41	0.231	0.141	0.815	0.792	0.421	0.443	0.203	0.138	0.828	0.734	0.682	0.589	0.128	0.125	0.905	0.828	0.503	0.617	0.192	0.136	0.845
1 day, 5:49:59	0.088	0.091	0.087	0.093	0.093	0.092	0.09	0.089	0.09	0.087	0.087	0.088	0.839	0.819	0.582	0.528	0.225	0.13	0.837	0.835	0.443	0.547	0.153	0.13	0.853	0.805	0.606	0.406	0.231	0.141	0.814	0.794	0.421	0.43	0.203	0.138	0.829	0.734	0.681	0.579	0.128	0.121	0.876	0.829	0.499	0.615	0.195	0.138	0.844
1 day, 5:59:59	0.088	0.091	0.087	0.094	0.093	0.092	0.09	0.089	0.09	0.087	0.087	0.088	0.842	0.819	0.587	0.526	0.225	0.13	0.837	0.834	0.442	0.55	0.154	0.129	0.853	0.805	0.605	0.406	0.234	0.142	0.813	0.792	0.421	0.431	0.201	0.138	0.827	0.736	0.681	0.591	0.128	0.12	0.874	0.83	0.502	0.628	0.201	0.137	0.843
1 day, 6:09:59	0.088	0.091	0.087	0.094	0.093	0.092	0.09	0.089	0.09	0.087	0.087	0.088	0.837	0.818	0.584	0.524	0.224	0.13	0.84	0.832	0.437	0.552	0.153	0.129	0.852	0.804	0.601	0.406	0.231	0.141	0.811	0.79	0.419	0.426	0.2	0.139	0.827	0.735	0.679	0.596	0.129	0.122	0.877	0.828	0.496	0.639	0.203	0.136	0.843
1 day, 6:19:59	0.088	0.091	0.088	0.093	0.093	0.092	0.09	0.089	0.09	0.087	0.087	0.088	0.835	0.818	0.582	0.524	0.224	0.13	0.832	0.833	0.436	0.554	0.154	0.136	0.851	0.804	0.6	0.404	0.231	0.141	0.809	0.791	0.419	0.424	0.2	0.139	0.826	0.735	0.679	0.589	0.128	0.124	0.887	0.829	0.496	0.617	0.204	0.138	0.842
1 day, 6:29:59	0.088	0.091	0.087	0.093	0.093	0.092	0.09	0.089	0.09	0.087	0.087	0.088	0.835	0.818	0.58	0.523	0.223	0.13	0.834	0.831	0.436	0.556	0.154	0.136	0.85	0.805	0.597	0.403	0.231	0.143	0.809	0.791	0.418	0.422	0.199	0.139	0.824	0.734	0.678	0.595	0.128	0.122	0.87	0.827	0.494	0.624	0.202	0.137	0.841
1 day, 6:39:59	0.088	0.091	0.087	0.094	0.093	0.092	0.09	0.089	0.09	0.087	0.087	0.088	0.833	0.816	0.578	0.521	0.223	0.129	0.836	0.831	0.439	0.559	0.153	0.133	0.848	0.804	0.592	0.401	0.231	0.141	0.807	0.787	0.417	0.421	0.198	0.139	0.823	0.735	0.675	0.597	0.127	0.12	0.868	0.828	0.493	0.614	0.201	0.135	0.84
1 day, 6:49:59	0.088	0.091	0.087	0.093	0.093	0.092	0.09	0.089	0.09	0.087	0.087	0.088	0.834	0.816	0.576	0.52	0.224	0.129	0.831	0.83	0.432	0.572	0.154	0.131	0.848	0.804	0.595	0.399	0.232	0.141	0.805	0.787	0.417	0.44	0.196	0.139	0.823	0.733	0.675	0.603	0.127	0.121	0.87	0.827	0.494	0.644	0.208	0.138	0.839
1 day, 6:59:59	0.088	0.091	0.087	0.094	0.093	0.092	0.09	0.089	0.09	0.087	0.087	0.088	0.832	0.816	0.573	0.521	0.224	0.129	0.835	0.829	0.435	0.567	0.154	0.131	0.847	0.801	0.59	0.4	0.232	0.141	0.803	0.788	0.416	0.418	0.197	0.139	0.823	0.733	0.675	0.611	0.126	0.12	0.869	0.827	0.494	0.609	0.216	0.138	0.838
1 day, 7:09:59	0.088	0.091	0.087	0.093	0.093	0.092	0.09	0.089	0.09	0.087	0.087	0.088	0.834	0.815	0.573	0.521	0.223	0.129	0.833	0.827	0.432	0.572	0.154	0.13	0.846	0.801	0.591	0.399	0.232	0.142	0.803	0.786	0.415	0.42	0.195	0.139	0.822	0.734	0.674	0.606	0.127	0.12	0.867	0.827	0.494	0.61	0.214	0.134	0.837
1 day, 7:19:59	0.088	0.091	0.088	0.093	0.093	0.092	0.09	0.089	0.09	0.087	0.087	0.088	0.829	0.815	0.571	0.521	0.224	0.129	0.828	0.827	0.434	0.575	0.154	0.13	0.845	0.8	0.589	0.396	0.231	0.141	0.801	0.784	0.413	0.415	0.194	0.139	0.821	0.734	0.671	0.606	0.128	0.12	0.866	0.828	0.494	0.616	0.215	0.138	0.837
1 day, 7:29:59	0.088	0.091	0.088	0.094	0.093	0.092	0.09	0.089	0.09	0.087	0.087	0.088	0.834	0.815	0.569	0.52	0.223	0.129	0.833	0.826	0.432	0.586	0.154	0.13	0.845	0.801	0.588	0.396	0.231	0.141	0.801	0.785	0.414	0.416	0.193	0.139	0.821	0.736	0.674	0.618	0.127	0.12	0.867	0.828	0.504	0.604	0.219	0.137	0.837
1 day, 7:39:59	0.088	0.091	0.088	0.094	0.093	0.092	0.09	0.089	0.09	0.087	0.087	0.088	0.829	0.813	0.567	0.519	0.222	0.129	0.826	0.825	0.431	0.58	0.154	0.132	0.844	0.8	0.587	0.395	0.231	0.141	0.798	0.782	0.412	0.413	0.193	0.139	0.819	0.733	0.671	0.623	0.128	0.125	0.865	0.827	0.49	0.603	0.225	0.135	0.834
1 day, 7:49:59	0.088	0.091	0.087	0.093	0.093	0.092	0.09	0.089	0.09	0.087	0.087	0.088	0.829	0.815	0.566	0.522	0.223	0.129	0.828	0.825	0.433	0.585	0.154	0.136	0.844	0.801	0.582	0.394	0.231	0.142	0.8	0.784	0.412	0.415	0.192	0.139	0.82	0.733	0.671	0.617	0.127	0.12	0.861	0.828	0.491	0.599	0.231	0.138	0.836
1 day, 7:59:59	0.088	0.091	0.088	0.094	0.093	0.092	0.09	0.089	0.09	0.087	0.087	0.088	0.828	0.812	0.563	0.52	0.222	0.129	0.822	0.823	0.438	0.588	0.154	0.137	0.842	0.798	0.581	0.392	0.232	0.141	0.797	0.781	0.411	0.41	0.191	0.139	0.818	0.732	0.669	0.62	0.127	0.119	0.861	0.826	0.488	0.627	0.241	0.138	0.832
1 day, 8:09:59	0.088	0.091	0.088	0.093	0.093	0.092	0.09	0.089	0.09	0.087	0.087	0.088	0.826	0.811	0.562	0.52	0.222	0.129	0.829	0.822	0.434	0.623	0.154	0.136	0.84	0.797	0.579	0.391	0.231	0.141	0.795	0.78	0.411	0.418	0.191	0.139	0.817	0.732	0.667	0.621	0.128	0.124	0.861	0.827	0.49	0.594	0.245	0.135	0.832
1 day, 8:19:59	0.089	0.091	0.088	0.094	0.093	0.092	0.09	0.089	0.09	0.087	0.087	0.088	0.825	0.81	0.56	0.52	0.221	0.128	0.822	0.821	0.435	0.627	0.153	0.136	0.84	0.796	0.577	0.391	0.231	0.141	0.793	0.779	0.41	0.408	0.191	0.14	0.817	0.731	0.666	0.627	0.128	0.125	0.864	0.825	0.489	0.591	0.244	0.137	0.831
1 day, 8:29:59	0.088	0.091	0.088	0.093	0.093	0.092	0.09	0.089	0.09	0.087	0.087	0.088	0.823	0.809	0.559	0.52	0.221	0.129	0.822	0.818	0.435	0.626	0.154	0.133	0.838	0.796	0.576	0.388	0.23	0.14	0.792	0.777	0.41	0.407	0.19	0.139	0.815	0.729	0.664	0.626	0.126	0.125	0.857	0.824	0.496	0.589	0.244	0.137	0.829
1 day, 8:39:59	0.089	0.091	0.088	0.094	0.093	0.092	0.09	0.089	0.09	0.087	0.087	0.088	0.825	0.809	0.556	0.522	0.221	0.129	0.819	0.818	0.436	0.633	0.153	0.13	0.837	0.795	0.575	0.388	0.231	0.14	0.79	0.776	0.41	0.407	0.19	0.139	0.815	0.729	0.662	0.628	0.126	0.125	0.856	0.823	0.497	0.585	0.25	0.136	0.83
1 day, 8:49:59	0.088	0.091	0.088	0.094	0.093	0.092	0.09	0.089	0.09	0.087	0.087	0.088	0.823	0.808	0.555	0.524	0.221	0.13	0.817	0.817	0.438	0.635	0.154	0.13	0.836	0.795	0.573	0.386	0.23	0.14	0.789	0.775	0.409	0.406	0.191	0.139	0.815	0.729	0.661	0.651	0.127	0.124	0.865	0.824	0.495	0.59	0.247	0.137	0.829
1 day, 8:59:59	0.088	0.091	0.088	0.094	0.093	0.092	0.09	0.089	0.09	0.087	0.087	0.088	0.821	0.807	0.555	0.525	0.22	0.13	0.817	0.816	0.435	0.642	0.154	0.138	0.835	0.793	0.573	0.386	0.23	0.14	0.789	0.774	0.408	0.406	0.191	0.14	0.813	0.73	0.661	0.628	0.125	0.123	0.884	0.823	0.494	0.582	0.248	0.137	0.828
1 day, 9:09:59	0.089	0.091	0.087	0.094	0.093	0.092	0.09	0.089	0.09	0.087	0.087	0.088	0.823	0.806	0.553	0.526	0.219	0.129	0.817	0.815	0.436	0.642	0.153	0.136	0.835	0.794	0.571	0.386	0.229	0.14	0.787	0.773	0.408	0.436	0.191	0.14	0.813	0.729	0.66	0.646	0.125	0.124	0.854	0.828	0.485	0.587	0.248	0.137	0.828
1 day, 9:19:59	0.088	0.091	0.087	0.094	0.093	0.092	0.09	0.089	0.09	0.087	0.087	0.088	0.819	0.805	0.55	0.527	0.218	0.13	0.815	0.813	0.435	0.643	0.153	0.135	0.833	0.791	0.568	0.383	0.229	0.141	0.785	0.771	0.407	0.408	0.19	0.14	0.812	0.728	0.658	0.64	0.125	0.119	0.861	0.824	0.486	0.576	0.251	0.136	0.825
1 day, 9:29:59	0.089	0.091	0.088	0.094	0.093	0.092	0.09	0.089	0.09	0.087	0.087	0.088	0.823	0.804	0.549	0.528	0.217	0.129	0.816	0.812	0.434	0.654	0.154	0.134	0.833	0.79	0.566	0.381	0.229	0.14	0.784	0.77	0.408	0.407	0.192	0.14	0.812	0.728	0.656	0.639	0.126	0.119	0.852	0.824	0.489	0.575	0.25	0.137	0.826
1 day, 9:39:59	0.088	0.091	0.088	0.094	0.093	0.092	0.09	0.089	0.09	0.087	0.087	0.088	0.82	0.803	0.548	0.53	0.217	0.13	0.816	0.811	0.436	0.663	0.153	0.133	0.833	0.791	0.565	0.382	0.228	0.14	0.783	0.769	0.407	0.407	0.197	0.14	0.811	0.728	0.654	0.643	0.126	0.118	0.851	0.822	0.487	0.575	0.251	0.136	0.825
1 day, 9:49:59	0.088	0.091	0.088	0.094	0.093	0.092	0.09	0.089	0.09	0.087	0.087	0.088	0.817	0.802	0.546	0.53	0.216	0.132	0.81	0.809	0.439	0.663	0.154	0.132	0.831	0.789	0.563	0.379	0.228	0.14	0.781	0.767	0.406	0.407	0.193	0.14	0.809	0.727	0.654	0.636	0.125	0.123	0.859	0.821	0.483	0.565	0.25	0.135	0.824
1 day, 9:59:59	0.088	0.091	0.088	0.093	0.093	0.092	0.09	0.089	0.09	0.087	0.087	0.088	0.816	0.8	0.543	0.534	0.215	0.132	0.816	0.807	0.439	0.665	0.153	0.133	0.83	0.787	0.56	0.375	0.227	0.14	0.78	0.765	0.406	0.415	0.194	0.14	0.808	0.728	0.654	0.651	0.125	0.121	0.848	0.82	0.484	0.564	0.254	0.137	0.822
1 day, 10:09:59	0.088	0.091	0.088	0.094	0.093	0.092	0.09	0.089	0.09	0.087	0.087	0.088	0.815	0.799	0.544	0.534	0.214	0.132	0.811	0.808	0.441	0.668	0.153	0.132	0.828	0.787	0.559	0.378	0.227	0.14	0.778	0.764	0.405	0.407	0.195	0.142	0.808	0.726	0.652	0.643	0.125	0.118	0.847	0.82	0.482	0.559	0.25	0.136	0.821
1 day, 10:19:59	0.088	0.091	0.088	0.094	0.093	0.092	0.09	0.089	0.09	0.087	0.087	0.088	0.813	0.798	0.541	0.536	0.214	0.132	0.812	0.806	0.442	0.674	0.154	0.131	0.828	0.786	0.557	0.377	0.226	0.14	0.777	0.763	0.405	0.406	0.196	0.141	0.808	0.725	0.651	0.668	0.125	0.124	0.846	0.819	0.482	0.559	0.255	0.135	0.82
1 day, 10:29:59	0.088	0.091	0.088	0.093	0.093	0.092	0.09	0.089	0.09	0.087	0.087	0.088	0.811	0.796	0.54	0.537	0.213	0.132	0.811	0.804	0.445	0.675	0.153	0.131	0.827	0.785	0.555	0.376	0.225	0.139	0.776	0.76	0.405	0.405	0.201	0.142	0.806	0.723	0.649	0.654	0.125	0.123	0.847	0.821	0.481	0.582	0.254	0.137	0.819
1 day, 10:39:59	0.088	0.091	0.088	0.093	0.094	0.092	0.09	0.089	0.09	0.087	0.087	0.088	0.812	0.794	0.54	0.541	0.212	0.132	0.808	0.803	0.444	0.681	0.153	0.134	0.825	0.785	0.552	0.374	0.225	0.14	0.775	0.759	0.406	0.405	0.197	0.141	0.806	0.722	0.648	0.654	0.125	0.123	0.85	0.82	0.486	0.55	0.248	0.137	0.818
1 day, 10:49:59	0.088	0.091	0.088	0.094	0.094	0.092	0.091	0.089	0.09	0.087	0.087	0.088	0.811	0.795	0.539	0.557	0.211	0.133	0.81	0.802	0.446	0.686	0.154	0.137	0.826	0.783	0.55	0.374	0.224	0.14	0.774	0.759	0.405	0.405	0.203	0.141	0.805	0.722	0.647	0.667	0.124	0.123	0.874	0.817	0.481	0.547	0.251	0.12	0.818
1 day, 10:59:59	0.088	0.091	0.088	0.094	0.094	0.092	0.091	0.089	0.09	0.087	0.087	0.088	0.812	0.794	0.537	0.544	0.211	0.132	0.8	0.801	0.448	0.692	0.154	0.138	0.825	0.782	0.549	0.371	0.224	0.14	0.773	0.757	0.405	0.405	0.197	0.141	0.805	0.722	0.646	0.668	0.124	0.128	0.844	0.816	0.481	0.567	0.26	0.119	0.817
1 day, 11:09:59	0.089	0.091	0.088	0.094	0.094	0.092	0.091	0.089	0.09	0.087	0.087	0.088	0.81	0.793	0.536	0.548	0.21	0.132	0.808	0.8	0.456	0.696	0.153	0.139	0.823	0.781	0.547	0.371	0.225	0.139	0.772	0.756	0.406	0.405	0.209	0.142	0.804	0.72	0.645	0.668	0.125	0.118	0.845	0.818	0.486	0.542	0.262	0.12	0.817
1 day, 11:19:59	0.089	0.091	0.088	0.094	0.094	0.092	0.091	0.089	0.09	0.087	0.087	0.088	0.808	0.791	0.534	0.55	0.209	0.132	0.8	0.798	0.464	0.699	0.154	0.137	0.823	0.778	0.546	0.371	0.224	0.139	0.77	0.755	0.406	0.405	0.197	0.142	0.803	0.721	0.644	0.679	0.124	0.118	0.855	0.814	0.481	0.541	0.27	0.119	0.815
1 day, 11:29:59	0.088	0.091	0.088	0.094	0.094	0.092	0.091	0.089	0.09	0.087	0.087	0.088	0.808	0.791	0.534	0.553	0.209	0.132	0.803	0.798	0.47	0.716	0.153	0.132	0.823	0.78	0.544	0.369	0.224	0.138	0.771	0.754	0.406	0.404	0.204	0.142	0.803	0.72	0.642	0.662	0.124	0.117	0.844	0.814	0.486	0.534	0.267	0.12	0.816
1 day, 11:39:59	0.088	0.091	0.088	0.094	0.094	0.092	0.091	0.089	0.09	0.087	0.087	0.088	0.807	0.79	0.532	0.556	0.208	0.132	0.795	0.797	0.48	0.72	0.154	0.131	0.823	0.779	0.543	0.368	0.223	0.139	0.769	0.752	0.407	0.405	0.206	0.141	0.803	0.718	0.64	0.684	0.124	0.118	0.879	0.814	0.482	0.532	0.265	0.127	0.816
1 day, 11:49:59	0.088	0.091	0.088	0.094	0.094	0.092	0.091	0.089	0.09	0.087	0.087	0.088	0.804	0.789	0.529	0.558	0.207	0.132	0.8	0.794	0.487	0.722	0.153	0.14	0.821	0.775	0.542	0.367	0.223	0.139	0.766	0.749	0.406	0.407	0.21	0.152	0.801	0.716	0.638	0.678	0.123	0.117	0.859	0.814	0.481	0.529	0.275	0.124	0.814
1 day, 11:59:59	0.088	0.091	0.088	0.094	0.094	0.092	0.091	0.089	0.09	0.087	0.087	0.088	0.805	0.786	0.527	0.56	0.206	0.132	0.798	0.792	0.489	0.724	0.153	0.136	0.819	0.774	0.539	0.363	0.221	0.138	0.764	0.747	0.407	0.407	0.203	0.155	0.799	0.716	0.636	0.674	0.123	0.117	0.84	0.81	0.481	0.528	0.277	0.124	0.813
1 day, 12:09:59	0.088	0.091	0.088	0.094	0.094	0.092	0.091	0.089	0.09	0.087	0.087	0.088	0.804	0.784	0.526	0.562	0.205	0.132	0.788	0.791	0.501	0.728	0.153	0.134	0.818	0.771	0.538	0.365	0.221	0.139	0.764	0.745	0.408	0.406	0.201	0.15	0.8	0.715	0.635	0.683	0.123	0.123	0.846	0.809	0.482	0.525	0.279	0.121	0.811
1 day, 12:19:59	0.088	0.091	0.088	0.094	0.094	0.092	0.091	0.089	0.09	0.087	0.087	0.088	0.803	0.784	0.523	0.566	0.205	0.132	0.769	0.79	0.499	0.734	0.153	0.133	0.818	0.771	0.535	0.361	0.221	0.138	0.764	0.745	0.408	0.405	0.2	0.148	0.799	0.714	0.634	0.686	0.123	0.118	0.869	0.808	0.481	0.528	0.28	0.128	0.811
1 day, 12:29:59	0.089	0.091	0.088	0.094	0.094	0.092	0.091	0.089	0.09	0.087	0.087	0.088	0.801	0.782	0.522	0.569	0.204	0.132	0.762	0.789	0.546	0.745	0.154	0.132	0.816	0.769	0.533	0.36	0.22	0.138	0.762	0.742	0.409	0.409	0.201	0.145	0.8	0.712	0.632	0.682	0.124	0.117	0.852	0.807	0.481	0.527	0.283	0.121	0.809
1 day, 12:39:59	0.089	0.091	0.088	0.094	0.094	0.092	0.091	0.089	0.09	0.087	0.087	0.088	0.8	0.782	0.52	0.574	0.203	0.132	0.761	0.787	0.537	0.741	0.154	0.132	0.815	0.767	0.532	0.362	0.219	0.138	0.76	0.742	0.409	0.406	0.202	0.142	0.796	0.711	0.63	0.683	0.123	0.123	0.863	0.808	0.482	0.523	0.279	0.122	0.808
1 day, 12:49:59	0.089	0.091	0.088	0.094	0.094	0.092	0.091	0.089	0.09	0.087	0.087	0.088	0.801	0.781	0.519	0.583	0.202	0.131	0.76	0.786	0.551	0.751	0.154	0.133	0.815	0.768	0.53	0.357	0.219	0.138	0.759	0.739	0.411	0.408	0.201	0.142	0.796	0.71	0.63	0.685	0.122	0.122	0.861	0.807	0.481	0.524	0.278	0.122	0.808
1 day, 12:59:59	0.089	0.091	0.088	0.094	0.094	0.092	0.091	0.089	0.09	0.087	0.087	0.088	0.801	0.779	0.518	0.578	0.201	0.132	0.759	0.784	0.545	0.75	0.154	0.137	0.815	0.765	0.531	0.357	0.218	0.137	0.758	0.738	0.411	0.407	0.211	0.142	0.795	0.709	0.627	0.686	0.124	0.123	0.84	0.803	0.482	0.519	0.28	0.123	0.808
1 day, 13:09:59	0.088	0.091	0.088	0.094	0.094	0.092	0.091	0.089	0.09	0.087	0.087	0.088	0.799	0.778	0.516	0.581	0.2	0.131	0.757	0.782	0.545	0.751	0.154	0.139	0.814	0.763	0.527	0.351	0.218	0.138	0.757	0.737	0.412	0.411	0.204	0.141	0.795	0.708	0.625	0.693	0.122	0.129	0.846	0.803	0.481	0.518	0.281	0.128	0.807
1 day, 13:19:59	0.088	0.091	0.088	0.094	0.094	0.092	0.091	0.089	0.09	0.087	0.087	0.088	0.797	0.776	0.514	0.585	0.199	0.131	0.756	0.781	0.553	0.761	0.154	0.139	0.813	0.762	0.525	0.356	0.218	0.138	0.756	0.733	0.414	0.425	0.208	0.142	0.795	0.708	0.624	0.685	0.123	0.127	0.842	0.802	0.481	0.523	0.284	0.128	0.806
1 day, 13:29:59	0.088	0.091	0.088	0.094	0.094	0.092	0.091	0.089	0.09	0.087	0.087	0.088	0.795	0.776	0.513	0.608	0.198	0.131	0.755	0.779	0.559	0.751	0.154	0.137	0.811	0.762	0.523	0.355	0.217	0.138	0.755	0.733	0.414	0.426	0.202	0.142	0.793	0.708	0.622	0.696	0.123	0.128	0.84	0.805	0.481	0.549	0.278	0.13	0.805
1 day, 13:39:59	0.088	0.091	0.088	0.094	0.094	0.092	0.091	0.089	0.09	0.087	0.087	0.088	0.795	0.773	0.511	0.604	0.198	0.131	0.753	0.778	0.567	0.777	0.155	0.133	0.811	0.759	0.522	0.356	0.216	0.138	0.753	0.731	0.416	0.43	0.213	0.14	0.792	0.707	0.621	0.695	0.123	0.13	0.856	0.801	0.484	0.526	0.284	0.127	0.804
1 day, 13:49:59	0.088	0.091	0.088	0.094	0.094	0.092	0.091	0.089	0.09	0.087	0.087	0.088	0.794	0.773	0.509	0.607	0.197	0.131	0.751	0.777	0.565	0.755	0.155	0.131	0.811	0.758	0.521	0.353	0.216	0.138	0.752	0.728	0.418	0.427	0.206	0.14	0.792	0.706	0.619	0.686	0.123	0.13	0.855	0.8	0.486	0.564	0.279	0.131	0.804
1 day, 13:59:59	0.088	0.091	0.088	0.094	0.094	0.092	0.091	0.089	0.09	0.087	0.088	0.088	0.793	0.771	0.508	0.609	0.196	0.131	0.752	0.776	0.567	0.768	0.155	0.14	0.809	0.755	0.52	0.349	0.216	0.137	0.751	0.727	0.419	0.427	0.207	0.139	0.791	0.703	0.617	0.69	0.122	0.117	0.86	0.803	0.491	0.532	0.279	0.127	0.802
1 day, 14:09:59	0.088	0.091	0.088	0.094	0.094	0.092	0.091	0.089	0.09	0.087	0.087	0.088	0.792	0.77	0.506	0.661	0.196	0.131	0.75	0.773	0.583	0.761	0.153	0.137	0.809	0.754	0.517	0.352	0.215	0.137	0.75	0.725	0.42	0.431	0.227	0.141	0.789	0.702	0.616	0.699	0.122	0.116	0.846	0.8	0.484	0.565	0.278	0.128	0.803
1 day, 14:19:59	0.088	0.091	0.088	0.094	0.094	0.092	0.091	0.089	0.09	0.088	0.087	0.088	0.791	0.769	0.505	0.674	0.194	0.131	0.75	0.772	0.586	0.763	0.142	0.135	0.809	0.752	0.518	0.349	0.215	0.137	0.748	0.724	0.422	0.429	0.212	0.141	0.789	0.701	0.614	0.697	0.123	0.116	0.839	0.797	0.493	0.497	0.286	0.13	0.802
1 day, 14:29:59	0.088	0.091	0.088	0.094	0.094	0.092	0.091	0.089	0.09	0.088	0.088	0.088	0.79	0.767	0.503	0.676	0.194	0.131	0.749	0.771	0.59	0.765	0.133	0.133	0.808	0.752	0.516	0.347	0.214	0.137	0.748	0.722	0.424	0.431	0.216	0.14	0.788	0.7	0.613	0.691	0.122	0.116	0.866	0.796	0.49	0.495	0.283	0.136	0.801
1 day, 14:39:59	0.088	0.091	0.088	0.094	0.094	0.092	0.091	0.089	0.09	0.088	0.088	0.088	0.79	0.766	0.503	0.68	0.193	0.131	0.748	0.769	0.591	0.766	0.159	0.133	0.807	0.749	0.515	0.346	0.214	0.137	0.746	0.721	0.426	0.429	0.203	0.14	0.787	0.699	0.611	0.697	0.122	0.118	0.851	0.795	0.493	0.498	0.284	0.127	0.801
1 day, 14:49:59	0.088	0.091	0.088	0.094	0.094	0.092	0.091	0.089	0.09	0.088	0.088	0.088	0.788	0.764	0.501	0.683	0.192	0.132	0.781	0.768	0.594	0.774	0.145	0.134	0.805	0.748	0.513	0.347	0.213	0.137	0.745	0.718	0.429	0.43	0.206	0.139	0.786	0.697	0.61	0.702	0.123	0.119	0.854	0.795	0.492	0.498	0.28	0.129	0.8
1 day, 14:59:59	0.088	0.091	0.088	0.094	0.094	0.092	0.091	0.089	0.09	0.088	0.088	0.088	0.787	0.763	0.499	0.69	0.192	0.132	0.763	0.766	0.6	0.769	0.158	0.134	0.806	0.746	0.513	0.338	0.213	0.137	0.747	0.717	0.433	0.437	0.203	0.14	0.785	0.697	0.607	0.699	0.122	0.116	0.861	0.794	0.49	0.49	0.281	0.132	0.798
1 day, 15:09:59	0.088	0.091	0.088	0.094	0.094	0.092	0.091	0.089	0.09	0.088	0.088	0.088	0.786	0.762	0.498	0.689	0.191	0.132	0.779	0.765	0.611	0.772	0.147	0.134	0.805	0.743	0.512	0.343	0.213	0.137	0.752	0.715	0.433	0.43	0.208	0.139	0.784	0.696	0.607	0.698	0.123	0.116	0.862	0.792	0.489	0.491	0.276	0.133	0.798
1 day, 15:19:59	0.089	0.091	0.088	0.094	0.094	0.092	0.091	0.089	0.09	0.088	0.088	0.088	0.787	0.759	0.497	0.691	0.19	0.131	0.751	0.762	0.608	0.773	0.156	0.134	0.803	0.741	0.51	0.339	0.212	0.139	0.743	0.712	0.437	0.432	0.206	0.139	0.783	0.695	0.604	0.693	0.123	0.116	0.839	0.793	0.491	0.486	0.281	0.136	0.796
1 day, 15:29:59	0.089	0.091	0.088	0.094	0.094	0.092	0.091	0.089	0.09	0.088	0.088	0.088	0.784	0.758	0.495	0.695	0.189	0.131	0.75	0.761	0.619	0.786	0.153	0.134	0.803	0.74	0.507	0.341	0.212	0.136	0.758	0.71	0.439	0.44	0.203	0.142	0.782	0.693	0.604	0.694	0.122	0.116	0.839	0.79	0.495	0.486	0.289	0.133	0.795
1 day, 15:39:59	0.088	0.091	0.088	0.094	0.094	0.092	0.091	0.089	0.09	0.088	0.088	0.088	0.783	0.757	0.497	0.699	0.189	0.131	0.762	0.759	0.616	0.784	0.156	0.135	0.801	0.738	0.506	0.336	0.211	0.136	0.749	0.708	0.441	0.433	0.202	0.144	0.781	0.692	0.601	0.697	0.123	0.12	0.857	0.79	0.493	0.483	0.291	0.125	0.794
1 day, 15:49:59	0.088	0.091	0.088	0.094	0.094	0.092	0.091	0.089	0.09	0.088	0.088	0.088	0.784	0.755	0.494	0.701	0.188	0.131	0.755	0.758	0.62	0.789	0.158	0.135	0.801	0.736	0.505	0.338	0.211	0.136	0.745	0.707	0.445	0.434	0.205	0.136	0.781	0.691	0.599	0.703	0.122	0.121	0.858	0.79	0.495	0.481	0.289	0.125	0.794
1 day, 15:59:59	0.088	0.091	0.088	0.094	0.094	0.092	0.091	0.089	0.09	0.088	0.088	0.088	0.782	0.753	0.492	0.703	0.187	0.131	0.753	0.756	0.622	0.803	0.155	0.135	0.8	0.735	0.504	0.336	0.211	0.136	0.737	0.705	0.447	0.434	0.203	0.131	0.78	0.69	0.597	0.697	0.121	0.124	0.858	0.789	0.497	0.482	0.28	0.132	0.793
1 day, 16:09:59	0.089	0.091	0.088	0.094	0.094	0.092	0.091	0.089	0.09	0.088	0.088	0.088	0.78	0.753	0.491	0.708	0.186	0.131	0.761	0.755	0.647	0.789	0.159	0.137	0.8	0.732	0.503	0.335	0.211	0.136	0.748	0.705	0.451	0.435	0.216	0.135	0.779	0.689	0.596	0.697	0.121	0.123	0.832	0.786	0.498	0.479	0.279	0.135	0.793
1 day, 16:19:59	0.088	0.091	0.088	0.094	0.094	0.092	0.091	0.089	0.09	0.088	0.088	0.088	0.779	0.751	0.49	0.711	0.186	0.131	0.754	0.754	0.65	0.801	0.155	0.137	0.799	0.731	0.503	0.333	0.211	0.137	0.76	0.702	0.455	0.436	0.208	0.127	0.778	0.688	0.595	0.704	0.122	0.124	0.842	0.786	0.499	0.476	0.298	0.136	0.792
1 day, 16:29:59	0.088	0.091	0.088	0.094	0.094	0.092	0.091	0.089	0.09	0.088	0.088	0.088	0.778	0.749	0.489	0.715	0.186	0.131	0.745	0.752	0.646	0.793	0.159	0.137	0.798	0.729	0.499	0.329	0.211	0.136	0.755	0.7	0.458	0.438	0.211	0.136	0.778	0.686	0.593	0.702	0.122	0.125	0.829	0.784	0.502	0.475	0.302	0.131	0.792
1 day, 16:40:00	0.088	0.091	0.088	0.094	0.094	0.092	0.091	0.089	0.09	0.088	0.088	0.088	0.779	0.748	0.489	0.724	0.186	0.131	0.737	0.751	0.652	0.784	0.163	0.137	0.798	0.734	0.498	0.33	0.21	0.136	0.751	0.698	0.461	0.441	0.199	0.14	0.778	0.696	0.592	0.71	0.121	0.124	0.855	0.785	0.504	0.475	0.31	0.131	0.792
1 day, 16:50:00	0.088	0.091	0.088	0.094	0.094	0.092	0.091	0.089	0.09	0.088	0.088	0.088	0.775	0.745	0.487	0.72	0.185	0.131	0.735	0.749	0.651	0.781	0.135	0.137	0.795	0.724	0.496	0.329	0.21	0.136	0.75	0.694	0.465	0.44	0.232	0.128	0.776	0.696	0.589	0.706	0.121	0.124	0.851	0.783	0.506	0.484	0.302	0.133	0.789
1 day, 16:59:59	0.088	0.091	0.088	0.094	0.094	0.092	0.091	0.089	0.09	0.088	0.088	0.088	0.774	0.743	0.486	0.728	0.184	0.131	0.731	0.746	0.661	0.782	0.147	0.137	0.794	0.722	0.495	0.331	0.209	0.136	0.732	0.693	0.466	0.441	0.21	0.13	0.775	0.697	0.587	0.701	0.121	0.127	0.847	0.781	0.507	0.471	0.31	0.133	0.788
1 day, 17:10:00	0.088	0.091	0.088	0.094	0.094	0.092	0.091	0.089	0.09	0.088	0.088	0.088	0.774	0.741	0.485	0.726	0.184	0.131	0.727	0.745	0.658	0.784	0.155	0.138	0.794	0.719	0.494	0.328	0.209	0.136	0.746	0.69	0.471	0.442	0.2	0.146	0.773	0.695	0.585	0.697	0.121	0.115	0.852	0.78	0.51	0.47	0.318	0.137	0.788
1 day, 17:19:59	0.088	0.091	0.088	0.094	0.094	0.092	0.091	0.089	0.09	0.088	0.088	0.088	0.773	0.74	0.484	0.728	0.183	0.131	0.728	0.743	0.669	0.788	0.16	0.14	0.793	0.717	0.493	0.325	0.209	0.135	0.75	0.688	0.474	0.443	0.213	0.127	0.773	0.695	0.584	0.699	0.122	0.116	0.839	0.783	0.511	0.468	0.309	0.128	0.787
1 day, 17:29:59	0.088	0.091	0.088	0.094	0.094	0.092	0.091	0.089	0.09	0.088	0.088	0.088	0.771	0.737	0.483	0.731	0.182	0.131	0.726	0.74	0.665	0.785	0.141	0.14	0.792	0.714	0.492	0.326	0.209	0.135	0.741	0.685	0.478	0.45	0.214	0.134	0.772	0.694	0.581	0.699	0.122	0.115	0.816	0.778	0.512	0.472	0.312	0.134	0.785
1 day, 17:40:00	0.089	0.091	0.088	0.094	0.094	0.092	0.091	0.089	0.09	0.088	0.088	0.088	0.772	0.736	0.483	0.736	0.183	0.13	0.725	0.739	0.665	0.803	0.147	0.14	0.792	0.713	0.492	0.327	0.208	0.135	0.74	0.684	0.484	0.447	0.24	0.138	0.772	0.694	0.58	0.709	0.121	0.121	0.849	0.779	0.515	0.466	0.317	0.134	0.786
1 day, 17:50:00	0.088	0.091	0.088	0.093	0.094	0.092	0.091	0.089	0.09	0.088	0.088	0.088	0.77	0.733	0.483	0.739	0.182	0.13	0.758	0.737	0.67	0.787	0.16	0.14	0.791	0.71	0.491	0.324	0.208	0.135	0.745	0.682	0.488	0.447	0.205	0.128	0.77	0.692	0.579	0.705	0.12	0.12	0.851	0.777	0.516	0.465	0.318	0.128	0.786
1 day, 18:00:00	0.088	0.091	0.088	0.094	0.094	0.093	0.091	0.089	0.09	0.088	0.088	0.088	0.769	0.732	0.482	0.743	0.182	0.131	0.723	0.736	0.674	0.788	0.15	0.14	0.791	0.708	0.49	0.325	0.208	0.135	0.746	0.679	0.502	0.449	0.211	0.141	0.77	0.692	0.577	0.705	0.121	0.116	0.848	0.779	0.52	0.465	0.308	0.128	0.786
1 day, 18:10:00	0.088	0.091	0.088	0.094	0.094	0.093	0.091	0.089	0.09	0.088	0.088	0.088	0.769	0.73	0.481	0.745	0.181	0.13	0.721	0.732	0.676	0.788	0.158	0.14	0.79	0.707	0.488	0.325	0.207	0.135	0.742	0.677	0.508	0.45	0.199	0.128	0.77	0.69	0.577	0.7	0.122	0.124	0.835	0.775	0.527	0.462	0.31	0.127	0.784
1 day, 18:20:00	0.088	0.091	0.088	0.094	0.094	0.092	0.091	0.089	0.09	0.088	0.088	0.088	0.768	0.728	0.48	0.749	0.181	0.13	0.722	0.732	0.683	0.789	0.164	0.138	0.79	0.709	0.489	0.323	0.207	0.135	0.748	0.675	0.504	0.461	0.209	0.137	0.77	0.689	0.575	0.71	0.121	0.115	0.842	0.774	0.525	0.464	0.308	0.128	0.785
1 day, 18:30:00	0.088	0.091	0.088	0.094	0.094	0.093	0.091	0.089	0.09	0.088	0.088	0.088	0.766	0.725	0.479	0.75	0.182	0.13	0.72	0.729	0.681	0.81	0.152	0.137	0.789	0.704	0.486	0.327	0.207	0.134	0.722	0.672	0.51	0.453	0.207	0.13	0.768	0.687	0.573	0.701	0.121	0.119	0.843	0.773	0.528	0.46	0.313	0.118	0.784
1 day, 18:40:00	0.088	0.091	0.088	0.094	0.094	0.093	0.091	0.089	0.09	0.088	0.088	0.088	0.766	0.721	0.479	0.752	0.182	0.13	0.717	0.726	0.684	0.79	0.162	0.137	0.787	0.699	0.485	0.322	0.207	0.135	0.717	0.669	0.513	0.456	0.201	0.137	0.767	0.684	0.571	0.709	0.121	0.115	0.845	0.773	0.53	0.459	0.315	0.118	0.782
1 day, 18:50:00	0.088	0.091	0.088	0.094	0.094	0.092	0.091	0.089	0.09	0.088	0.088	0.088	0.765	0.72	0.478	0.756	0.183	0.131	0.718	0.724	0.695	0.789	0.148	0.136	0.786	0.694	0.484	0.323	0.206	0.134	0.715	0.667	0.517	0.456	0.207	0.128	0.766	0.685	0.569	0.698	0.122	0.115	0.845	0.77	0.533	0.459	0.314	0.118	0.783
1 day, 19:00:00	0.088	0.091	0.088	0.094	0.094	0.092	0.091	0.089	0.09	0.088	0.088	0.088	0.763	0.717	0.478	0.758	0.182	0.13	0.715	0.722	0.697	0.789	0.158	0.136	0.786	0.694	0.484	0.322	0.206	0.134	0.715	0.663	0.526	0.458	0.199	0.137	0.766	0.683	0.568	0.695	0.121	0.115	0.811	0.768	0.534	0.457	0.316	0.118	0.782
1 day, 19:10:00	0.088	0.091	0.088	0.094	0.094	0.092	0.091	0.089	0.09	0.088	0.088	0.088	0.763	0.714	0.477	0.759	0.182	0.134	0.731	0.72	0.693	0.789	0.16	0.135	0.786	0.691	0.483	0.323	0.206	0.134	0.731	0.661	0.545	0.459	0.198	0.128	0.765	0.682	0.566	0.696	0.12	0.116	0.818	0.765	0.537	0.456	0.313	0.119	0.782
1 day, 19:20:00	0.088	0.091	0.088	0.094	0.094	0.092	0.091	0.089	0.09	0.088	0.088	0.088	0.761	0.712	0.477	0.762	0.181	0.134	0.714	0.718	0.706	0.788	0.156	0.134	0.785	0.688	0.483	0.319	0.206	0.135	0.712	0.658	0.54	0.464	0.197	0.137	0.765	0.681	0.565	0.709	0.121	0.115	0.833	0.77	0.54	0.456	0.313	0.118	0.782
1 day, 19:30:00	0.089	0.091	0.088	0.094	0.094	0.092	0.091	0.089	0.09	0.088	0.088	0.089	0.762	0.709	0.476	0.763	0.182	0.135	0.712	0.716	0.701	0.789	0.165	0.135	0.784	0.684	0.483	0.32	0.206	0.135	0.738	0.656	0.548	0.463	0.207	0.129	0.764	0.679	0.564	0.699	0.12	0.115	0.812	0.764	0.543	0.454	0.317	0.121	0.78
1 day, 19:40:00	0.089	0.091	0.088	0.094	0.094	0.092	0.091	0.089	0.091	0.088	0.088	0.089	0.762	0.708	0.477	0.766	0.181	0.133	0.711	0.714	0.707	0.787	0.152	0.138	0.783	0.682	0.482	0.317	0.206	0.135	0.734	0.654	0.554	0.464	0.205	0.148	0.764	0.678	0.562	0.705	0.12	0.115	0.84	0.767	0.544	0.453	0.307	0.121	0.78
1 day, 19:50:00	0.089	0.091	0.088	0.094	0.094	0.092	0.091	0.089	0.09	0.088	0.088	0.089	0.761	0.706	0.478	0.771	0.182	0.133	0.714	0.711	0.706	0.787	0.164	0.142	0.783	0.681	0.482	0.318	0.205	0.135	0.724	0.651	0.554	0.466	0.207	0.133	0.763	0.679	0.561	0.698	0.12	0.116	0.842	0.76	0.55	0.452	0.309	0.118	0.78
1 day, 20:00:00	0.089	0.092	0.088	0.094	0.095	0.092	0.091	0.089	0.091	0.088	0.088	0.089	0.76	0.703	0.478	0.772	0.181	0.133	0.709	0.71	0.707	0.788	0.149	0.135	0.783	0.677	0.481	0.314	0.205	0.134	0.712	0.648	0.563	0.468	0.198	0.131	0.763	0.676	0.559	0.699	0.12	0.116	0.84	0.758	0.551	0.454	0.312	0.118	0.78
[truncated: 47 more columns]

## Sheet: Plate 3 - Procedure
Plate Comment:	Procedure Summary Plate Type: Corning 96 well for LogPhase600 Plate Number: 3 Discontinuous Kinetics: Runtime 03:00:00 (D:HH:MM), Interval 00:10:00 (HH:MM:SS), 433 Reads (max) Read: 600 nm Incubator: On Temperature setpoint: 30 ?C Temperature gradient: On Shaking: On Shaking frequency: 600 RPMs

## Sheet: Plate 4 - Results
Well	Name	Lagtime	Max Rate (OD/min)	Stationary Phase
A1		14:11:03	0.005193	17:30:18
B1		02:01:42	0.002237	08:02:45
C1		05:22:33	7.739e-05	13:47:57
D1		02:59:58	0.002514	07:42:45
E1		03:02:27	0.002694	07:25:36
F1		02:29:53	0.002549	07:25:34
G1		1 day, 8:49:49	-0.001491	1 day, 0:28:55
H1		17:02:07	-0.001188	14:52:27
A2		00:30:00	-4e-06	-2:31:39
B2		02:38:35	0.002417	08:23:08
C2		01:49:17	0.001158	08:08:36
D2		03:18:08	0.002529	08:29:02
E2		03:11:21	0.002557	07:48:57
F2		02:30:34	0.002271	08:18:58
G2		03:01:44	0.002503	08:04:36
H2		1 day, 13:19:29	-0.003987	1 day, 10:06:09
A3		?????	-3.746e-05	00:31:02
B3		04:52:02	0.001717	10:03:44
C3		04:31:11	0.001523	10:28:56
D3		06:26:05	0.001862	10:41:02
E3		04:14:34	0.001345	11:09:51
F3		04:10:12	0.001324	10:45:28
G3		00:46:41	0.0003828	05:15:59
H3		13:03:31	-0.001134	11:03:20
A4		00:28:42	-9.214e-06	01:20:48
B4		12:16:05	0.0004655	1 day, 1:09:42
C4		14:39:30	0.0007574	1 day, 2:06:00
D4		12:51:51	0.000679	21:03:47
E4		?????	-0.0004206	1 day, 16:37:11
F4		17:04:27	0.0004034	1 day, 3:17:19
G4		13:15:14	0.0004378	21:53:31
H4		11:18:24	0.0003799	1 day, 0:37:47
A5		?????	-0.0002192	01:10:00
B5		1 day, 3:24:25	8.014e-05	1 day, 7:05:52
C5		1 day, 8:07:36	-0.0006087	1 day, 2:27:19
D5		02:18:00	0.0005356	08:42:14
E5		01:39:32	0.000452	09:46:04
F5		1 day, 3:14:05	-0.0009527	21:47:28
G5		03:33:48	5.443e-05	07:51:16
H5		1 day, 15:22:34	0.0002454	1 day, 18:16:13
A6		?????	-7.986e-05	00:57:39
B6		06:00:51	9.864e-05	09:42:32
C6		02:06:12	0.0006093	07:35:59
D6		01:51:36	0.0004611	07:34:08
E6		01:45:08	0.0004641	08:01:02
F6		15:53:13	-0.000874	11:58:12
G6		1 day, 0:30:22	-0.0004044	17:04:58
H6		19:09:28	-5.45e-05	13:50:40
A7		?????	-3.143e-05	00:38:36
B7		02:55:24	0.002823	07:36:46
C7		02:31:43	0.002716	07:30:38
D7		02:53:10	0.002765	07:31:46
E7		03:01:01	0.002959	07:14:52
F7		03:14:20	0.003046	07:27:04
G7		02:57:04	0.003182	07:01:45
H7		03:08:27	0.003636	06:49:25
A8		13:25:52	3.394e-06	21:27:09
B8		02:58:23	0.002545	08:28:24
C8		03:04:28	0.002657	08:05:02
D8		03:11:27	0.002907	07:25:45
E8		03:05:35	0.002692	08:23:08
F8		02:34:12	0.002432	07:44:57
G8		02:58:30	0.003	07:22:11
H8		03:19:20	0.004045	08:19:50
A9		16:16:33	8.038e-06	21:29:15
B9		05:11:26	0.001345	11:18:33
C9		05:12:48	0.001297	11:29:30
D9		05:25:40	0.001333	11:36:14
E9		05:58:11	0.001322	11:49:27
F9		05:14:33	0.00116	11:56:21
G9		04:45:50	0.001168	11:41:23
H9		03:06:51	0.001049	11:24:50
A10		14:36:16	3.179e-06	22:32:16
B10		14:35:25	0.0008369	21:21:20
C10		20:54:00	0.0006756	1 day, 2:21:48
D10		16:13:44	0.0008454	1 day, 2:36:31
E10		13:43:20	0.0005312	23:02:35
F10		05:14:33	0.0001291	11:17:15
G10		00:35:20	0.0001374	04:11:04
H10		00:41:23	0.000189	02:50:32
A11		14:27:16	0.00505	17:42:51
B11		?????	0.0001516	07:09:24
C11		05:57:10	0.0004397	14:59:44
D11		02:07:23	0.0003149	08:51:04
E11		23:02:32	-0.0003946	15:25:07
F11		1 day, 15:24:24	-0.0002911	1 day, 12:15:13
G11		02:08:57	0.0004295	10:08:10
H11		1 day, 13:35:59	-0.0001956	1 day, 10:17:27
A12		14:51:58	3.501e-06	21:28:03
B12		00:19:14	0.0001174	05:41:10
C12		02:03:42	0.000642	07:46:21
D12		12:48:46	-0.0002411	09:11:11
E12		00:12:05	0.0001778	03:47:50
F12		1 day, 12:33:19	-0.0001583	1 day, 8:22:42
G12		13:51:42	-0.0006504	10:50:07
H12		00:05:18	0.0001104	03:45:51

[truncated: 2 more sheets: Plate 4 - Raw Data, Plate 4 - Procedure]
