# Supplementary material for: Automated Platform for the Analysis of Multi-Plate Growth and Reporter Data
Source: Microorganisms. 2025 Aug 13;13(8):1889. doi: 10.3390/microorganisms13081889 (PMC12388276; doi:10.3390/microorganisms13081889)
Supplement: Supplementary file 1 [file microorganisms-13-01889-s001.zip › supporting 06.xlsx]

## Sheet: Sheet1
	1	2	3	4	5	6	7	8	9	10	11	12
A	blnk	blnk	blnk	blnk	blnk	blnk	blnk	blnk	blnk	blnk	blnk	blnk
B	0	0.47	0.93	1.875	3.75	7.5	0	0.47	0.93	1.875	3.75	7.5
C	0	0.47	0.93	1.875	3.75	7.5	0	0.47	0.93	1.875	3.75	7.5
D	0	0.47	0.93	1.875	3.75	7.5	0	0.47	0.93	1.875	3.75	7.5
E	0	0.47	0.93	1.875	3.75	7.5	0	0.47	0.93	1.875	3.75	7.5
F	0	0.47	0.93	1.875	3.75	7.5	0	0.47	0.93	1.875	3.75	7.5
G	0	0.47	0.93	1.875	3.75	7.5	0	0.47	0.93	1.875	3.75	7.5
H	0	0.47	0.93	1.875	3.75	7.5	0	0.47	0.93	1.875	3.75	7.5
